# Supplementary material for: Sleep disordered breathing has minimal association with retinal microvascular diameters in a non-diabetic sleep clinic cohort
Source: PLoS One. 2023 Jan 10;18(1):e0279306. doi: 10.1371/journal.pone.0279306 (PMC9831323; doi:10.1371/journal.pone.0279306)
Supplement: S1 File — (ZIP) [file pone.0279306.s007.zip]

Archive with 2 entries (2 files):
- SPSS Data Files/Main group(n=264).sav
- SPSS Data Files/RFM_CPAP Subgroup(n85).sav
