# Supplementary material for: Sleep disordered breathing has minimal association with retinal microvascular diameters in a non-diabetic sleep clinic cohort
Source: PLoS One. 2023 Jan 10;18(1):e0279306. doi: 10.1371/journal.pone.0279306 (PMC9831323; doi:10.1371/journal.pone.0279306)
Supplement: S4 File — (ZIP) [file pone.0279306.s010.zip › Data files - Excel/Main group(n=264).xlsx]

## Sheet: Main group(n=264)
Study group	Ethnicity	Height (cm)	Weight (kg)	BMI (kg/m2)	Neck Circumference (cm)	Hip Circumference (cm)	Waist Circumference (cm)	Waist Hip Ratio (au)	Clinic Diastolic Blood Pressure	Clinic Systolic Blood Pressure	Clinic MAP BP	Hypertention History	Hypercholesterolemia History	Smoking History	Framingham Risk Score (a.u)	Framingham Risk Level	Total cholesterol	Triglycerides	HDL	LDL	Blood Sugar Level (fasting)	AHI (events/hr)	RDI (events/hr)	Arousal Index (events/hr)	Oxygen Desaturation Index >3%	SaO2 <90%	AHI Category	OSA Severity	Morning Central Retinal Artery Equivalent	Morning Central Retinal Vein Equivalent	Morning Arteriole:Venule Ratio	Evening Central Retinal Artery Equivalent	Evening Central Retinal Vein Equivalent	Evening Arteriole:Venule Ratio	Ln(AHI+1)	Ln(RDI)	Ln(Arousal Index)	Ln(Oxygen Desaturation Index >3%+1)	Ln(SaO2<90%+1)	Delta CRAE (AM-PM)	Delta CRVE (AM-PM)	Delta AVR (AM-PM)	Delta Systolic Blood Pressure (AM-PM)	Delta Diastolic Blood Pressure (AM-PM)
Main Group	Caucasian	170.5	77.9	26.8	36	95.5	79	0.83	80	115	86	Absent	Present	Absent	5	Low	6	0.7	1.8	3.9	4.7	1.1	4.2	17.2	0.4	0	Normal (AHI <5 events/hr)	Non-severe (AHI <30 events/hr)	168.54	234.2	0.72	164.17	218.51	0.75	0.741937	1.43508	2.84491	0.336472	0	4.37	15.69	-0.03	-12	-10
Main Group		169	86.7	30.4	35	116	95	0.82	76	132	87	Present	Absent	Absent	9	Low	5	1	1.2	3.3	5.2	15.4	26.5	26.5	4.5	0	Moderate (AHI 15-Severe (AHI >30 events/hr)0 events/hr)	Non-severe (AHI <30 events/hr)	155.705	229.905	0.68	148.425	229.72	0.645	2.79728	3.27714	3.27714	1.70475	0	7.28	0.185	0.035	-12	10
Main Group	Non-Caucasian	163.5	80.7	30.2	37	106	89	0.84	64	120	80	Absent	Present	Absent	6	Low	3.7	1	1	2.2	4.9	4.1	7.6	9.3	2	0.1	Normal (AHI <5 events/hr)	Non-severe (AHI <30 events/hr)	155.85	219.25	0.71	160.89	219.465	0.73	1.62924	2.02815	2.23001	1.09861	0.0953102	-5.04	-0.215	-0.02	20	-2
Main Group	Caucasian	178.5	88	27.6	42	106	95	0.9	60	98	83	Absent	Absent	Absent	7	Low	4.1	1.1	1.1	2.5	4.6	18.9	25.9	30.5	10.5	4.5	Moderate (AHI 15-Severe (AHI >30 events/hr)0 events/hr)	Non-severe (AHI <30 events/hr)	131.71	187.105	0.705	134.21	192.875	0.695	2.99072	3.25424	3.41773	2.44235	1.70475	-2.5	-5.77	0.01	5	5
Main Group	Caucasian	170	84.2	29.1	44	104	106.5	1.02	67	135	96	Absent	Absent	Present	18	High	4.2	1.3	0.7	2.9	5.1	12.4	14.2	27.5	0.3	0	Mild (AHI 5-15 events/hr)	Non-severe (AHI <30 events/hr)	145.61	207.675	0.705	146.935	215.04	0.685	2.59525	2.65324	3.31419	0.262364	0	-1.325	-7.365	0.02	-18	-1
Main Group	Caucasian	156	74.2	30.5	35	116	100	0.86	60	110	83	Absent	Present	Absent	5	Low	4.7	0.9	1.5	2.8	4.8	2.8	6.3	13.1	0.7	0	Normal (AHI <5 events/hr)	Non-severe (AHI <30 events/hr)	159.315	198.545	0.805	162.28	200.57	0.81	1.335	1.84055	2.57261	0.530628	0	-2.965	-2.025	-0.005	-2	-6
Main Group	Non-Caucasian	163.5	76.7	28.7	41	99	100	1.01	77	128	95	Absent	Present	Present	11	Intermediate	3.5	1.6	1.1	1.7	4.5	2.4	8.1	10.9	0.1	0.8	Normal (AHI <5 events/hr)	Non-severe (AHI <30 events/hr)	170.325	278.125	0.61	159.495	272.46	0.585	1.22378	2.09186	2.38876	0.0953102	0.587787	10.83	5.665	0.025	-4	3
Main Group	Caucasian	150	79.5	35.3	32.5	112.5	94	0.84	74	141	100	Present	Present	Present	9	Low	4.3	2.01	1.1	2.3	4.7	2.5	6.8	19.9	3.6	0.1	Normal (AHI <5 events/hr)	Non-severe (AHI <30 events/hr)	148.005	243.69	0.605	143.97	213.9	0.67	1.25276	1.91692	2.99072	1.52606	0.0953102	4.035	29.79	-0.065	9	10
Main Group	Caucasian	152.5	107	46	41	134.5	117.5	0.87	82	103	78	Absent	Absent	Present	6	Low	4.2	1.1	1	2.7	6.8	9.5	14.1	15.4	5.6	1.9	Mild (AHI 5-15 events/hr)	Non-severe (AHI <30 events/hr)	163.365	222.675	0.735	154.35	223.84	0.69	2.35138	2.64617	2.73437	1.88707	1.06471	9.015	-1.165	0.045
Main Group	Caucasian	160	82.9	32.4	39	120	112	0.93	87	146	107	Present	Present	Absent	16	Intermediate	4.5	2.1	1.3	2.2	5.1	14	18.9	18.4	7.4	1.4	Mild (AHI 5-15 events/hr)	Non-severe (AHI <30 events/hr)	128.17	188.25	0.68	122.135	185.28	0.66	2.70805	2.93916	2.91235	2.12823	0.875469	6.035	2.97	0.02	-8	6
Main Group	Caucasian	157	65	26.4	30.5	104	91	0.88	68	161	112	Absent	Absent	Absent	18	High	5.2	0.6	1.6	3.3	4.6	1.9	4.8	14.7	0.7	0	Normal (AHI <5 events/hr)	Non-severe (AHI <30 events/hr)	141.775	204.01	0.7	154.635	214.58	0.73	1.06471	1.56862	2.68785	0.530628	0	-12.86	-10.57	-0.03	-33	-12
Main Group	Caucasian	156	41.6	17.1	30	79	68	0.86	67	94	75	Absent	Absent	Present	3	Low	4.8	0.52	2.7	1.9	4.2	12.6	22.6	28	2.8	0	Mild (AHI 5-15 events/hr)	Non-severe (AHI <30 events/hr)	158.09	222.81	0.715	166.08	245.585	0.675	2.61007	3.11795	3.3322	1.335	0	-7.99	-22.775	0.04	-4	-5
Main Group	Caucasian	161	56.6	21.8	31	95	85	0.89	72	124	87	Present	Absent	Present	10	Low	3.9	0.9	1.4	2.1	5.3	6.6	20	42.4	0.4	0	Mild (AHI 5-15 events/hr)	Non-severe (AHI <30 events/hr)	137.16	217.585	0.63	145.03	220.015	0.66	2.02815	2.99573	3.74715	0.336472	0	-7.87	-2.43	-0.03	-6	6
Main Group	Caucasian	168	93.4	33.1	50	114	113	0.99	83	119	93	Absent	Absent	Present			4.78	1.19			5.8	5.7	13	15.5	2.8	2.8	Mild (AHI 5-15 events/hr)	Non-severe (AHI <30 events/hr)	176.39	257.55	0.69	168.26	266.31	0.63	1.90211	2.56495	2.74084	1.335	1.335	8.13	-8.76	0.06	-2	-3
Main Group	Caucasian	155	79.9	33.3	35	118	105	0.89	82	106	85			Present	9	Low	5.4	1	1.3	3.6	5.5	17.4	25.5	25.9	7	4.1	Moderate (AHI 15-Severe (AHI >30 events/hr)0 events/hr)	Non-severe (AHI <30 events/hr)	145.38	200.18	0.725	143.615	186.885	0.77	2.91235	3.23868	3.25424	2.07944	1.62924	1.765	13.295	-0.045	7	0
Main Group	Non-Caucasian	178	80	25.2	38	99	90	0.91	84	119	95	Absent	Present	Absent	7	Low	6.7	1	1.9	4.3	5.1	46.4	49.1	42.2	31.3	9.5	Severe (AHI >30 events/hr)	Severe (AHI >30 events/hr)	150.67	211.11	0.715	144.285	204.41	0.71	3.85862	3.89386	3.74242	3.47507	2.35138	6.385	6.7	0.005	2	-3
Main Group	Non-Caucasian	165	72.8	26.7	33	106	92.5	0.87	88	160	120	Absent	Absent	Absent	15	Intermediate	6.5	1	1.3	4.7	5.3	1.1	7.3	15.2	0.1	0	Normal (AHI <5 events/hr)	Non-severe (AHI <30 events/hr)	139.1	216.06	0.645	141.43	210.975	0.67	0.741937	1.98787	2.7213	0.0953102	0	-2.33	5.085	-0.025	1	-2
Main Group	Caucasian	152	71.3	30.9	34	105	92	0.88	69	154	106	Present	Absent	Absent	15	Intermediate	5.5	1.44	1.63	3.22	4.9	1.3	1.6	26.2	0	0.2	Normal (AHI <5 events/hr)	Non-severe (AHI <30 events/hr)	146.495	192.125	0.765	142.67	192.615	0.745	0.832909	0.470004	3.26576	0	0.182322	3.825	-0.49	0.02	-9	-12
Main Group	Caucasian	162	83	31.6	38	119	114	0.96	58	129	97	Absent		Absent	8	Low	4.6	1.7	1.3	2.5	5.2	15.5	26.7	26.3	8.1	0.4	Moderate (AHI 15-Severe (AHI >30 events/hr)0 events/hr)	Non-severe (AHI <30 events/hr)	146.615	219.01	0.67	140.155	221.505	0.635	2.80336	3.28466	3.26957	2.20827	0.336472	6.46	-2.495	0.035	-8	-3
Main Group	Caucasian	156	57.3	23.5	32	95	92	0.97	74	111	82	Present	Present	Present	9	Low	4.9	0.5	2.4	2.3	5.9	8	16.4	18.9	2.1	0	Mild (AHI 5-15 events/hr)	Non-severe (AHI <30 events/hr)	130.575	207.675	0.625	135.015	212.02	0.64	2.19722	2.79728	2.93916	1.1314	0	-4.44	-4.345	-0.015	21	2
Main Group	Non-Caucasian	164	78	29	33.5	121.5	107	0.88	65	125	99	Absent	Absent	Present	6	Low	4.4	0.9	1.2	2.8	5.3	0.1	5.7	12.1	0	0	Normal (AHI <5 events/hr)	Non-severe (AHI <30 events/hr)	134.05	230.72	0.585	137.13	232.37	0.59	0.0953102	1.74047	2.49321	0	0	-3.08	-1.65	-0.005	6	6
Main Group	Caucasian	163	95	35.8	35	131	93	0.71	81	98	75	Absent	Present	Absent	5	Low	6	0.8	1.7	3.9	4.9	8.9	10.3	10.9	7	1.6	Mild (AHI 5-15 events/hr)	Non-severe (AHI <30 events/hr)	146.245	191.555	0.765	148.525	212.76	0.7	2.29253	2.33214	2.38876	2.07944	0.955511	-2.28	-21.205	0.065	-12	-6
Main Group	Caucasian	176	117.8	38	42	117	115	0.98	67	116	86	Present	Present	Absent	9	Low	5.1	2.2	2.1	2	5.6	3.1	13.8	24	0.1	0	Normal (AHI <5 events/hr)	Non-severe (AHI <30 events/hr)	135.36	237.125	0.57	133.125	226.005	0.595	1.41099	2.62467	3.17805	0.0953102	0	2.235	11.12	-0.025	12	6
Main Group	Caucasian	181	86.8	26.5	39	102	95	0.93	75	126	101	Present	Present	Present	13	Intermediate	6.5	1.5	0.9	4.9	5.4	5.1	13.5	15.8	0.3	0	Mild (AHI 5-15 events/hr)	Non-severe (AHI <30 events/hr)	136.44	206.49	0.66	129.95	202.355	0.645	1.80829	2.60269	2.76001	0.262364	0	6.49	4.135	0.015	3	-3
Main Group	Caucasian	163	138	51.9	43	147	119	0.81	87	115	85	Present	Present	Present	6	Low	4.9	1.2	1.9	2.4	5.8	8.7	14.4	9.2	5	2	Mild (AHI 5-15 events/hr)	Non-severe (AHI <30 events/hr)	132.71	206.535	0.64	128.825	195.46	0.66	2.27213	2.66723	2.2192	1.79176	1.09861	3.885	11.075	-0.02	8	0
Main Group	Non-Caucasian	183	83.6	25	39	95	97	1.02	63	136	93	Present	Present	Present	16	High	4.1	1	1.2	2.4	6.7	3.6	11.1	25.3	0.2	0	Normal (AHI <5 events/hr)	Non-severe (AHI <30 events/hr)	143.315	194.435	0.74	146.44	190.58	0.77	1.52606	2.40695	3.2308	0.182322	0	-3.125	3.855	-0.03	-2	1
Main Group	Caucasian	161	91	35.1	37	103	107	1.04	73	112	84	Absent	Absent	Absent	6	Low	5.4	1.6	1.1	3.6	5.2	0.3	3.6	9.9	0	0	Normal (AHI <5 events/hr)	Non-severe (AHI <30 events/hr)	133.295	206.515	0.645	135.875	197.875	0.685	0.262364	1.28093	2.29253	0	0	-2.58	8.64	-0.04	-5	-7
Main Group	Non-Caucasian	173	83	27.7	42	104	100	0.96	62	126	91	Absent	Present	Present	13	Intermediate	5.5	2.8	1.1	3.1	5.2	19.8	24.8	28	5.4	2.7	Moderate (AHI 15-Severe (AHI >30 events/hr)0 events/hr)	Non-severe (AHI <30 events/hr)	154.055	230.83	0.67	155.64	211.465	0.735	3.03495	3.21084	3.3322	1.8563	1.30833	-1.585	19.365	-0.065	7	6
Main Group	Caucasian	169	87.5	30.6	46	111	110	0.99	71	126	94	Absent	Absent	Present	17	High	6.4	1.5	1.5	4.2	5	4.6	12.5	27.2	0.7	0	Normal (AHI <5 events/hr)	Non-severe (AHI <30 events/hr)	144.99	248.28	0.58	127.69	232.925	0.55	1.72277	2.52573	3.30322	0.530628	0	17.3	15.355	0.03	0	-1
Main Group	Non-Caucasian	152	84	36.4	41	113	108	0.96	77	128	90	Present	Present	Present	10	Low	3.8	1.3	1.2	2	6.9	1.4	5.8	11.8	1.1	0	Normal (AHI <5 events/hr)	Non-severe (AHI <30 events/hr)	161.54	206.99	0.78	157.83	205.93	0.77	0.875469	1.75786	2.4681	0.741937	0	3.71	1.06	0.01	11	11
Main Group		180	172.8	53.3	49	153	152	0.99	59	119	80	Present		Absent	14	Intermediate	3.5	0.5	1	2.3	6.4	94.5	94.5	72.9	38.1	7	Severe (AHI >30 events/hr)	Severe (AHI >30 events/hr)				136.23	203.53	0.67	4.55913	4.5486	4.28909	3.66612	2.07944				44	15
Main Group	Non-Caucasian	178	108	34.1	42	114	117	1.03	82	125	95	Absent	Absent	Present			6.05	0.81			6.4	2.9	5.5	10.5	1.8	0.4	Normal (AHI <5 events/hr)	Non-severe (AHI <30 events/hr)	141.345	235.08	0.6	149.7	228.995	0.655	1.36098	1.70475	2.35138	1.02962	0.336472	-8.355	6.085	-0.055	-5	-3
Main Group	Non-Caucasian	162	55.5	21.1	33	93	89	0.96	65	130	93	Present	Present	Absent	9	Low	4.8	1.1	1.7	2.6	5.2	15.7	19.3	23.1	3.3	0.8	Moderate (AHI 15-Severe (AHI >30 events/hr)0 events/hr)	Non-severe (AHI <30 events/hr)	132.1	199.53	0.655	134.015	201.505	0.67	2.81541	2.96011	3.13983	1.45862	0.587787	-1.915	-1.975	-0.015	40	20
Main Group		150	56	24.9	34	69	79	1.14	78	104	81	Absent		Absent			4.25	4.9			5.6	4.1	5.6	7.2	1.8	0.8	Normal (AHI <5 events/hr)	Non-severe (AHI <30 events/hr)	159.165	261.82	0.605	157.525	251.59	0.625	1.62924	1.72277	1.97408	1.02962	0.587787	1.64	10.23	-0.02	11	6
Main Group	Non-Caucasian	166	114	41.4	40	136	116	0.85	76	128	96	Present	Absent	Absent	9	Low	4.8	0.9	1.4	3	5.4	4.4	16.1	19.9	1.7	0	Normal (AHI <5 events/hr)	Non-severe (AHI <30 events/hr)	137.915	211.78	0.655	131.07	219.21	0.6	1.6864	2.77882	2.99072	0.993252	0	6.845	-7.43	0.055	3	0
Main Group	Non-Caucasian	154	72.6	30.6	38.5	110	95	0.86	70	130	100	Present	Absent	Present	14	Intermediate	5.7	0.8	2.3	3	5.5	14.6	26.6	26.3	8.3	1.8	Mild (AHI 5-15 events/hr)	Non-severe (AHI <30 events/hr)	158.47	226.625	0.7	157.915	220.975	0.715	2.74727	3.28091	3.26957	2.23001	1.02962	0.555	5.65	-0.015	15	9
Main Group	Caucasian	168	80	28.3	35	116	97	0.84	73	99	76	Absent	Absent	Present	2	Low	4.3	1	1.5	2.3	5.2	13.6	21.9	26.7	1.8	0.1	Mild (AHI 5-15 events/hr)	Non-severe (AHI <30 events/hr)	159.72	224.945	0.72	157.13	211.805	0.745	2.68102	3.08649	3.28466	1.02962	0.0953102	2.59	13.14	-0.025	-6	-1
Main Group	Caucasian	169.5	84	29.2	40	112	98	0.88	51	134	96	Absent	Absent	Present	14	Intermediate	7.6	1.1	1.8	5.3	5.7	14.9	20	30.1	8.4	2.3	Mild (AHI 5-15 events/hr)	Non-severe (AHI <30 events/hr)	154.235	229.345	0.675	163.28	225.845	0.725	2.76632	2.99573	3.40453	2.24071	1.19392	-9.045	3.5	-0.05	12	-2
Main Group	Non-Caucasian	172	80	27	38	104	98	0.94	70	126	91	Absent	Absent	Absent	10	Low	5.9	3.3	1	3.4	3.9	0.1	1.1	8.9	0.1	0	Normal (AHI <5 events/hr)	Non-severe (AHI <30 events/hr)	129.81	202.435	0.64	125.39	213.445	0.59	0.0953102	0.0953102	2.18605	0.0953102	0	4.42	-11.01	0.05	-5	6
Main Group	Non-Caucasian	149.5	64.8	29	32	100	91	0.91	92	130	97	Absent	Absent		8	Low	6.3	1.3	1.7	4	5.5	0.7	25.3	28.9	0.5	0	Normal (AHI <5 events/hr)	Non-severe (AHI <30 events/hr)	148.435	240.39	0.62	144.6	228.99	0.63	0.530628	3.2308	3.36384	0.405465	0	3.835	11.4	-0.01	0	-11
Main Group	Caucasian	167	69	24.7	38	108	92	0.85	85	112	83	Absent	Absent	Absent	6	Low	5.4	1.3	1.1	3.7	4.6	4.1	12.2	16.2	0.1	0	Normal (AHI <5 events/hr)	Non-severe (AHI <30 events/hr)	142.505	205.305	0.695	140.92	197.585	0.715	1.62924	2.50144	2.78501	0.0953102	0	1.585	7.72	-0.02	-5	-1
Main Group	Caucasian	174	93	30.7	43	108	105	0.97	61	108	80	Absent	Present	Absent			5.37				5.8	16.7	17	25.2	8.3	2.2	Moderate (AHI 15-Severe (AHI >30 events/hr)0 events/hr)	Non-severe (AHI <30 events/hr)	128.91	189.44	0.68				2.87356	2.83321	3.22684	2.23001	1.16315				-3	21
Main Group	Non-Caucasian	169	67	23.5	38	97	87.5	0.9	88	120	94	Absent	Absent	Absent	9	Low	5.6	1.7	1.5	3.3	5.2	23.1	27.4	25.1	13.5	1.9	Moderate (AHI 15-Severe (AHI >30 events/hr)0 events/hr)	Non-severe (AHI <30 events/hr)	147.71	246.805	0.6	140.605	230.21	0.61	3.18221	3.31054	3.22287	2.67415	1.06471	7.105	16.595	-0.01	-28	-13
Main Group	Non-Caucasian	160	66	25.8	36	105	96	0.91	72	140	101	Present	Absent	Present	14	Intermediate	5.3	1	1.5	3.3	5.3	0.2	2.5	8.6	0	0	Normal (AHI <5 events/hr)	Non-severe (AHI <30 events/hr)	150.555	224.96	0.67	153.83	238.815	0.645	0.182322	0.916291	2.15176	0	0	-3.275	-13.855	0.025	-30	-7
Main Group	Non-Caucasian	157	67.5	27.4	33.5	102	85	0.83	78	123	90	Present	Present	Absent	12	Low	7	1.9	1.2	4.9	6.1	14.1	21.6	22.8	9.9	1.8	Mild (AHI 5-15 events/hr)	Non-severe (AHI <30 events/hr)	146.83	218.175	0.67	142.065	211.5	0.67	2.71469	3.07269	3.12676	2.38876	1.02962	4.765	6.675	0	25	19
Main Group	Non-Caucasian	167	96.5	34.6	41	119	122	1.03	70	114	88	Absent	Present	Present			7.2	2			5.1	7.9	12.2	21.4	0.1	0	Mild (AHI 5-15 events/hr)	Non-severe (AHI <30 events/hr)	147.295	225.24	0.66	146.835	219.485	0.67	2.18605	2.50144	3.06339	0.0953102	0	0.46	5.755	-0.01	2	-1
Main Group	Caucasian	179	87.5	27.3	45	106	101	0.95	66	123	81	Present	Absent	Absent	19	High	3.8	1	0.8	2.5	6.8	13.6	15.6	19.1	1.2	1.1	Mild (AHI 5-15 events/hr)	Non-severe (AHI <30 events/hr)	134.5	189.63	0.71	143.21	211.6	0.68	2.68102	2.74727	2.94969	0.788457	0.741937	-8.71	-21.97	0.03	10	6
Main Group	Non-Caucasian	151	96.6	42.4	39	126	113	0.9	85	130	100	Present	Absent	Present	16	Intermediate	4.9	0.9	1.5	3	5.9	55.7	56.7	38	35.3	18.1	Severe (AHI >30 events/hr)	Severe (AHI >30 events/hr)				147.86	205.7	0.72	4.03777	4.03777	3.63759	3.59182	2.94969				31	-4
Main Group	Caucasian	169.5	71.3	24.8	39	97	88	0.91	57	116	84	Absent	Present	Absent	12	Intermediate	6.3	1.4	1.1	4.6	5.7	7.1	8.4	17.6	3.2	0	Mild (AHI 5-15 events/hr)	Non-severe (AHI <30 events/hr)	159.225	232.24	0.685	154.58	230.36	0.67	2.09186	2.12823	2.8679	1.43508	0	4.645	1.88	0.015	3	8
Main Group	Non-Caucasian	167	84	30.1	38	117	107	0.91	85	150	103	Present	Absent	Absent	16	Intermediate	5.6	1.7	1.8	3	5.4	46.6	50.7	31.5	37.4	17.3	Severe (AHI >30 events/hr)	Severe (AHI >30 events/hr)				131.54	194.225	0.675	3.86283	3.92593	3.44999	3.64806	2.9069				0	6
Main Group	Caucasian	163	91.5	34.4	39	131	116	0.89	92	140	104	Present	Present	Absent	15	Intermediate	5.8	2.2	1.5	3.3	5.5	3.3	40.7	42.2	0.5	0	Normal (AHI <5 events/hr)	Non-severe (AHI <30 events/hr)	159.74	238.745	0.67	153.835	239.29	0.645	1.45862	3.70623	3.74242	0.405465	0	5.905	-0.545	0.025	0	-11
Main Group	Non-Caucasian	166.7	66.1	23.8	38	91	86.5	0.95	69	147	105	Absent	Present	Present	18	High	6.5	1.3	1.6	4.3	5	62.2	67.6	55.6	5.3	1.1	Severe (AHI >30 events/hr)	Severe (AHI >30 events/hr)	135.33	202.06	0.67	141.52	208.27	0.68	4.1463	4.21361	4.01818	1.84055	0.741937	-6.19	-6.21	-0.01	10	-1
Main Group	Non-Caucasian	157	119	48.3	46	131	139	1.06	80	140	95	Present	Present	Absent	19	High	3.6	2.2	0.9	1.7	6.5	8.5	15.2	18.2	4.1	15.3	Mild (AHI 5-15 events/hr)	Non-severe (AHI <30 events/hr)	130.96	213.57	0.615	132.975	199.05	0.67	2.25129	2.7213	2.90142	1.62924	2.79117	-2.015	14.52	-0.055	5	-1
Main Group	Caucasian	175	79.1	25.8	37	98	96	0.98	80	131	100	Absent	Absent	Absent	8	Low	5.59	1.03	1.64	3.5	4.1	1.9	8.2	14	0	0	Normal (AHI <5 events/hr)	Non-severe (AHI <30 events/hr)	134.035	193.33	0.7	128.03	193.19	0.66	1.06471	2.10413	2.63906	0	0	6.005	0.14	0.04	-17	-8
Main Group	Caucasian	159	72	28.5	37	116	100	0.86	60	154	114	Present	Present	Present	19	High	4.8	2.2	1.2	2.6	5.2	16.5	19.7	13.5	7.3	0.5	Moderate (AHI 15-Severe (AHI >30 events/hr)0 events/hr)	Non-severe (AHI <30 events/hr)	144.495	209.425	0.69	143.67	211.015	0.68	2.8622	2.98062	2.60269	2.11626	0.405465	0.825	-1.59	0.01	-8	14
Main Group	Caucasian	165	91.8	33.7	40	104	109	1.05	85	138	102	Present	Present	Absent	11	Intermediate	4.3	0.7	1.3	2.7	4.1	0	3.7	13.2	0	0	Normal (AHI <5 events/hr)	Non-severe (AHI <30 events/hr)	142.695	209.695	0.68	149.115	204.615	0.73	0	1.30833	2.58022	0	0	-6.42	5.08	-0.05	-4	14
Main Group	Non-Caucasian	151	63.04	27.6	32.5	105	92.5	0.88	73	106	81	Absent	Absent	Absent	6	Low	5.2	0.6	1.4	3.5	4.5	1.4	2.1	12.6	1	0.2	Normal (AHI <5 events/hr)	Non-severe (AHI <30 events/hr)	138.385	232.585	0.595	140.915	234.555	0.6	0.875469	0.741937	2.5337	0.693147	0.182322	-2.53	-1.97	-0.005	4	6
Main Group	Non-Caucasian	178	94.9	30	42	108	107	0.99	62	120	95	Absent	Absent	Absent	9	Low	5.8	3.6	1	3.1	4.8	35.6	48.5	50.4	10.3	1.3	Severe (AHI >30 events/hr)	Severe (AHI >30 events/hr)	150.61	240.91	0.625	150.55	235.56	0.64	3.60005	3.88156	3.91999	2.4248	0.832909	0.06	5.35	-0.015	9	-2
Main Group	Caucasian	164.5	72.5	26.8	31.5	101	86	0.85	71	109	82	Absent	Present	Present	3	Low	4.5	0.5	2.1	2.2	4.9	4	9.4	15.3	0.1	0	Normal (AHI <5 events/hr)	Non-severe (AHI <30 events/hr)	156.84	228.815	0.685	142.715	210.9	0.68	1.60944	2.24071	2.72785	0.0953102	0	14.125	17.915	0.005	-17	-12
Main Group	Caucasian	165	89.4	32.8	38	112	92	0.82	82	134	97	Absent	Present	Absent	10	Low	4.1	1.1	1.5	2.1	5	2.5	19.8	21.4	2.1	0.6	Normal (AHI <5 events/hr)	Non-severe (AHI <30 events/hr)	140.3	211.86	0.66	133.97	215.39	0.62	1.25276	2.98568	3.06339	1.1314	0.470004	6.33	-3.53	0.04	-10	-10
Main Group	Non-Caucasian	169	101	35.4	41	129	115	0.89	68	112	93	Present	Absent		8	Low	5	1.2	1.2	3.2	5.2	20.4	23.6	28.9	12.5	0	Moderate (AHI 15-Severe (AHI >30 events/hr)0 events/hr)	Non-severe (AHI <30 events/hr)	160.24	232.495	0.69	166.36	243.485	0.685	3.06339	3.16125	3.36384	2.60269	0	-6.12	-10.99	0.005	0	-4
Main Group	Non-Caucasian	173	65.86	22	38	90	78	0.87	71	121	86	Absent	Absent	Absent	9	Low	3.4	0.6	1.5	1.6	5.3	19.9	21.3	29.4	5.3	0	Moderate (AHI 15-Severe (AHI >30 events/hr)0 events/hr)	Non-severe (AHI <30 events/hr)	142.57	203.48	0.7	140.26	205.61	0.685	3.03975	3.05871	3.38099	1.84055	0	2.31	-2.13	0.015	-13	-3
Main Group	Caucasian	157	51	20.7	35	100	88	0.88	62	135	88	Present	Present	Absent	17	Intermediate	4.9	2.9	1.1	2.5	4.2	18.3	21.3	19.3	5.3	0.1	Moderate (AHI 15-Severe (AHI >30 events/hr)0 events/hr)	Non-severe (AHI <30 events/hr)	140.01	181.615	0.775	134.78	190.605	0.71	2.96011	3.05871	2.96011	1.84055	0.0953102	5.23	-8.99	0.065	-24	-10
Main Group	Non-Caucasian	159.9	76.6	30	36	108	96	0.89	75	159	111	Absent	Absent	Absent	11	Low	5.3	1.3	1.5	3.2	5.2	13.3	16.8	16.6	8.8	0.2	Mild (AHI 5-15 events/hr)	Non-severe (AHI <30 events/hr)	146.755	229.94	0.64	135.065	222.165	0.61	2.66026	2.82138	2.8094	2.28238	0.182322	11.69	7.775	0.03	8	-7
Main Group	Non-Caucasian	166	60	21.8	38	98	88	0.9	62	114	89	Absent	Absent	Present	7	Low	5.4	1.5	1.4	3.3	6.8	2.5	5.5	15.6	0.9	0.2	Normal (AHI <5 events/hr)	Non-severe (AHI <30 events/hr)	155.62	222.72	0.7	152.105	223.925	0.68	1.25276	1.70475	2.74727	0.641854	0.182322	3.515	-1.205	0.02	8	1
Main Group	Non-Caucasian	151	57.8	25.3	31	97	76	0.78	56	118	83	Present	Absent	Absent	8	Low	4.9	1.6	1.2	3	5.8	12.3	16.6	20.9	4	0.4	Mild (AHI 5-15 events/hr)	Non-severe (AHI <30 events/hr)	146.565	211.51	0.695	139.8	222.665	0.625	2.58776	2.8094	3.03975	1.60944	0.336472	6.765	-11.155	0.07	7	10
Main Group	Caucasian	178	82	25.9	38	101	94	0.93	43	114	86	Absent	Present	Absent	6	Low	5	1.1	1.5	3	5.1	13	17.7	20.3	6.6	0.9	Mild (AHI 5-15 events/hr)	Non-severe (AHI <30 events/hr)				140.265	204.275	0.685	2.63906	2.87356	3.01062	2.02815	0.641854				8	2
Main Group	Caucasian	166	137	49.7					72	140	95	Present	Absent	Absent	14	Intermediate	5.4	1.5	1.3	3.4	5.6	3.6	8.3	11.2	1.9	1.9	Normal (AHI <5 events/hr)	Non-severe (AHI <30 events/hr)	160.05	224.98	0.71	160.235	223.045	0.72	1.52606	2.11626	2.41591	1.06471	1.06471	-0.185	1.935	-0.01	-2	0
Main Group	Caucasian	163	72.6	27.3	37.5	109	98	0.9	73	121	88	Absent	Absent	Absent	10	Low	4.1	1	1.5	2.1	4.8	14.5	20.4	26.5	9	3.9	Mild (AHI 5-15 events/hr)	Non-severe (AHI <30 events/hr)	138.85	195.515	0.71	135.11	196.47	0.685	2.74084	3.01553	3.27714	2.30259	1.58924	3.74	-0.955	0.025	6	-3
Main Group																	5.1	1.2	1.3	3.2	5.4	38.7	41.3	36.8	7.4	2.8	Severe (AHI >30 events/hr)	Severe (AHI >30 events/hr)							3.68135	3.72086	3.6055	2.12823	1.335				7	6
Main Group	Caucasian	155.4	65.4	27.1	36.4	101.5	88.3	0.87	66	118	92	Present	Present	Absent	8	Low	4.8	1.3	1.6	2.6	5.6	11.8	22.6	35.7	5.9	3.5	Mild (AHI 5-15 events/hr)	Non-severe (AHI <30 events/hr)	149.695	207.245	0.725	151.545	210.44	0.72	2.54945	3.11795	3.57515	1.93152	1.50408	-1.85	-3.195	0.005	3	-7
Main Group	Caucasian	159.5	83.9	33	35	126	101.5	0.81	88	136	104	Absent	Absent	Absent	13	Intermediate	5	2.2	1.3	2.7	5.3	12.5	18.9	20.9	7.2	13.3	Mild (AHI 5-15 events/hr)	Non-severe (AHI <30 events/hr)	154.925	198.41	0.78	155.06	211.33	0.735	2.60269	2.93916	3.03975	2.10413	2.66026	-0.135	-12.92	0.045	-3	1
Main Group	Caucasian	167	84.2	30.2	37.5	104.5	97	0.93	80	122	91	Present	Present	Absent	7	Low	3.6	1.8	1.2	1.6	5.8	0.6	4	18.8	0.3	0	Normal (AHI <5 events/hr)	Non-severe (AHI <30 events/hr)	141.97	215.785	0.655	140.195	209.085	0.67	0.470004	1.38629	2.93386	0.262364	0	1.775	6.7	-0.015	18	9
Main Group	Caucasian	167	62.9	22.6	35	94	79	0.84	70	136	97	Absent	Present	Absent	12	Low	5	1.5	1.3	3	6.1	4.3	12.8	23.4	1.6	0	Normal (AHI <5 events/hr)	Non-severe (AHI <30 events/hr)	151.995	200.045	0.76	158.715	206.35	0.77	1.66771	2.54945	3.15274	0.955511	0	-6.72	-6.305	-0.01	-6	-3
Main Group	Caucasian	165	74.3	27.3	40	99	105	1.06	70	108	84	Absent	Absent	Absent	13	Intermediate	4.9	1.2	1.2	3.1	4.4	12.5	18.2	16.2	1.6	0.1	Mild (AHI 5-15 events/hr)	Non-severe (AHI <30 events/hr)	135.21	201.065	0.675	130.56	187.77	0.7	2.60269	2.90142	2.78501	0.955511	0.0953102	4.65	13.295	-0.025	1	-5
Main Group	Caucasian	173	122.9	41.1	46.5	130	136	1.05	83	120	89	Present	Absent	Present	14	Intermediate	5.8	1.2	1.3	3.9	6.2	23.2	48.9	48.1	8.2	1.4	Moderate (AHI 15-Severe (AHI >30 events/hr)0 events/hr)	Non-severe (AHI <30 events/hr)	140.67	228.22	0.615	139.125	212.27	0.655	3.18635	3.88978	3.87328	2.2192	0.875469	1.545	15.95	-0.04	-7	-4
Main Group	Non-Caucasian	157.7	65.7	26.4	33.5	101	90.6	0.9	83	124	97	Present	Present	Absent	9	Low	6	1.5	1.6	3.7	5	5.6	17.4	24.1	2.2	0.5	Mild (AHI 5-15 events/hr)	Non-severe (AHI <30 events/hr)	165.805	250.535	0.66	166.07	245.1	0.675	1.88707	2.85647	3.18221	1.16315	0.405465	-0.265	5.435	-0.015	-15	2
Main Group	Caucasian	170	76.5	26.5	40	96	107	1.11	68	135	95	Absent	Absent	Present	20	High	5.9	2.1	0.9	4	4.9	15.8	24.9	67	4.7	0.8	Moderate (AHI 15-Severe (AHI >30 events/hr)0 events/hr)	Non-severe (AHI <30 events/hr)	130.715	196.98	0.665	133.18	194.04	0.69	2.82138	3.21487	4.20469	1.74047	0.587787	-2.465	2.94	-0.025	0	4
Main Group	Non-Caucasian	171	85.5	29.2	36	111	97	0.87	67	98	79	Absent	Absent	Absent	6	Low	5.5	1.3	1.5	3.4	6.3	9	14.3	16.7	10.6	0.1	Mild (AHI 5-15 events/hr)	Non-severe (AHI <30 events/hr)	167.25	215.925	0.775	160.63	219.555	0.735	2.30259	2.66026	2.81541	2.45101	0.0953102	6.62	-3.63	0.04	-4	-12
Main Group	Non-Caucasian	167	90	32.3					79	126	91	Absent	Absent	Absent	7	Low	6	1.1	1.5	4	4.7	0.7	18.5	26.1	1	0.1	Normal (AHI <5 events/hr)	Non-severe (AHI <30 events/hr)	163.16	236.655	0.69	148.525	229.685	0.645	0.530628	2.91777	3.26194	0.693147	0.0953102	14.635	6.97	0.045	-11	2
Main Group	Caucasian	151.8	83.9	36.4	33	122	93	0.76	77	140	102	Absent	Absent	Present	10	Low	6	1.9	2.1	3	5.2	3.9	9.2	16.9	2.9	0.1	Normal (AHI <5 events/hr)	Non-severe (AHI <30 events/hr)	138.035	207.72	0.665	137.015	218.455	0.63	1.58924	2.2192	2.82731	1.36098	0.0953102	1.02	-10.735	0.035	-16	-2
Main Group	Caucasian	165	95.22	35	43.8	114.9	117.8	1.03	74	135	95	Present	Present	Absent	18	High	6.5	4.1	1.3	3.3	5.2	9.2	19.5	24.6	5.6	8.2	Mild (AHI 5-15 events/hr)	Non-severe (AHI <30 events/hr)	143.44	198.46	0.725	135.285	189.33	0.715	2.32239	2.97041	3.20275	1.88707	2.2192	8.155	9.13	0.01	-1	6
Main Group	Non-Caucasian	150	56.5	25.1	33.5	95.1	93.2	0.98	67	106	83	Absent	Absent	Absent	6	Low	5.5	1.1	1.3	3.7	5.6	1.6	7.4	18.4	0	0	Normal (AHI <5 events/hr)	Non-severe (AHI <30 events/hr)	180.76	276.905	0.655	166.805	257.26	0.65	0.955511	2.00148	2.91235	0	0	13.955	19.645	0.005	-5	-3
Main Group	Caucasian	169	85.5	29.9	38	111	113	1.02	84	139	100	Present	Absent	Absent							6.7	0.7	23.7	33.4	0.1	0	Normal (AHI <5 events/hr)	Non-severe (AHI <30 events/hr)	153.235	218.605	0.7	151.685	224.52	0.675	0.530628	3.16548	3.50856	0.0953102	0	1.55	-5.915	0.025	-15	-3
Main Group		167	82	29.4	31.5	111	94	0.85	63	158	109	Present	Absent	Present	16	Intermediate	7	1.2	2	4.4	4.6	5.3	25.4	31.2	2	0.2	Mild (AHI 5-15 events/hr)	Non-severe (AHI <30 events/hr)	149.08	219.325	0.68	141.35	215.835	0.655	1.84055	3.23475	3.44042	1.09861	0.182322	7.73	3.49	0.025	-11	4
Main Group	Non-Caucasian	166.5	93.3	33.7	36	125	106	0.85	88	120	95	Absent	Present	Present	10	Low	6	0.9	1.5	4.1	5.1	11.2	13.8	15.7	15	2.4	Mild (AHI 5-15 events/hr)	Non-severe (AHI <30 events/hr)	161.04	243.41	0.66	158.875	230.535	0.695	2.50144	2.62467	2.75366	2.77259	1.22378	2.165	12.875	-0.035	7	5
Main Group	Caucasian	172	106.8	36.1	44	112	116	1.04	74	147	108	Absent	Absent	Absent	12	Intermediate	5.1	1.6	1.3	3.1	4.6	7.2	14	14	5.8	7.3	Mild (AHI 5-15 events/hr)	Non-severe (AHI <30 events/hr)				129.88	210.775	0.615	2.10413	2.63906	2.63906	1.91692	2.11626				-26	-12
Main Group	Caucasian	159	91.16	32.2	39	111	103	0.93	64	151	109	Absent	Present	Present			6.3	0.9			4.7	9.3	26.7	25.5	1.8	1	Mild (AHI 5-15 events/hr)	Non-severe (AHI <30 events/hr)	126.955	200.145	0.635	129.8	193.995	0.67	2.33214	3.28466	3.23868	1.02962	0.693147	-2.845	6.15	-0.035	-1	6
Main Group	Caucasian	168.2	90.44	26.7	40	98	100	1.02	70	128	93	Absent	Absent	Present	11	Low	5.2	0.9	1.2	3.6	4.6	19	19.5	13.6	4	0.1	Moderate (AHI 15-Severe (AHI >30 events/hr)0 events/hr)	Non-severe (AHI <30 events/hr)	130.675	199.45	0.655	130.3	201.955	0.645	2.99573	2.97041	2.61007	1.60944	0.0953102	0.375	-2.505	0.01	0	5
Main Group	Caucasian	184	74.22	29.4	35	105	95	0.9	62	114	82	Absent	Absent	Absent	10	Low	4.8	1.9	1.1	2.8	6	3.7	21.2	25.4	1.6	0.2	Normal (AHI <5 events/hr)	Non-severe (AHI <30 events/hr)	123.21	180.29	0.685	124.9		0.7	1.54756	3.054	3.23475	0.955511	0.182322	-1.69		-0.015	28	7
Main Group	Caucasian	164	79.4	29.5	40	113	106	0.94	62	96	81	Absent	Absent	Absent	4	Low	5.9	2	1.5	3.5	4.8	18.9	23.6	27.1	10.1	0.1	Moderate (AHI 15-Severe (AHI >30 events/hr)0 events/hr)	Non-severe (AHI <30 events/hr)	162.64	197.045	0.825	166.055	198.545	0.84	2.99072	3.16125	3.29953	2.40695	0.0953102	-3.415	-1.5	-0.015	17	-1
Main Group	Caucasian	171.5	72.2	24.5	37.5	94	84.5	0.9	68	112	83	Absent	Present	Present	9	Low	4.7	0.9	1.6	2.7	4.9	0.7	7.2	10.3	0.8	0.1	Normal (AHI <5 events/hr)	Non-severe (AHI <30 events/hr)	141.91	228.19	0.62	139.115	218.33	0.635	0.530628	1.97408	2.33214	0.587787	0.0953102	2.795	9.86	-0.015	0	1
Main Group		160	95.5	37.3	42	110	114	1.04	106	140	100	Absent	Present	Absent	13	Intermediate	6.3	3.3	1.1	3.7	5.9	102.4	102.7	93.6	67	51.3	Severe (AHI >30 events/hr)	Severe (AHI >30 events/hr)	149.205	221.95	0.67	152.595	217.015	0.7	4.6386	4.63181	4.53903	4.21951	3.957	-3.39	4.935	-0.03	-4	9
Main Group	Caucasian	169	101.3	35.5	46.5	112	114	1.02	64	112	86	Absent	Absent	Absent	8	Low	4.3	0.8	1.1	2.8	5.1	13.8	26.1	25.6	11.1	6.4	Mild (AHI 5-15 events/hr)	Non-severe (AHI <30 events/hr)	148.46	220.76	0.67	150.305	217.13	0.69	2.69463	3.26194	3.24259	2.49321	2.00148	-1.845	3.63	-0.02	10	16
Main Group	Caucasian	175	123.86	40.4	44.5	125.5	123	0.98	69	129	96	Present	Absent	Present	15	Intermediate	7	1.7	1.1	5.1	5.6	0.3	18.9	26.7	0.5	0	Normal (AHI <5 events/hr)	Non-severe (AHI <30 events/hr)	140.005	198.835	0.705	131.12	193.06	0.68	0.262364	2.93916	3.28466	0.405465	0	8.885	5.775	0.025	18	8
Main Group	Caucasian	166	109.8	39.8	40.5	134	120.5	0.9	95	138	101	Absent	Absent	Present	15	Intermediate	4.7	0.7	1.4	3	4.6	0.7	12.9	21.9	0.3	0.1	Normal (AHI <5 events/hr)	Non-severe (AHI <30 events/hr)	147.44	234.955	0.625	155.655	237.74	0.655	0.530628	2.55723	3.08649	0.262364	0.0953102	-8.215	-2.785	-0.03	-5	-8
Main Group	Caucasian	175	82.2	26.8	37	103	95	0.92	64	139	98	Present	Present	Present	17	High	6.5	2.4	1.2	4.2	5.2	9.6	23	31.1	3.5	1	Mild (AHI 5-15 events/hr)	Non-severe (AHI <30 events/hr)	145.17	210.29	0.69	150.96	210.755	0.715	2.36085	3.13549	3.43721	1.50408	0.693147	-5.79	-0.465	-0.025	-10	5
Main Group	Non-Caucasian	173	63.5	21.2	37	87	89	1.02	64	120	89	Absent	Absent	Present	11	Intermediate	5.4	0.8	1.2	3.8	5.4	3.9	13.7	17.2	2.1	0.2	Normal (AHI <5 events/hr)	Non-severe (AHI <30 events/hr)	129.27	207.935	0.625	132.6	212.5	0.625	1.58924	2.6174	2.84491	1.1314	0.182322	-3.33	-4.565	0	17	9
Main Group	Non-Caucasian	145	61.1	29.1	34	88	88	1	85	107	80	Absent	Absent	Absent							4.9	0	1.3	19.7	0.4	0	Normal (AHI <5 events/hr)	Non-severe (AHI <30 events/hr)	154.89	228.31	0.675	159.66	231.355	0.69	0	0.262364	2.98062	0.336472	0	-4.77	-3.045	-0.015	0	0
Main Group	Caucasian	165	86.48	31.8	36	113	93	0.82	74	130	87	Absent	Absent	Present	10	Low	6.8	0.7	1.9	4.6	3.8	7.6	26.9	29.8	1.2	0	Mild (AHI 5-15 events/hr)	Non-severe (AHI <30 events/hr)	158.39	222.485	0.71	164.135	204.815	0.8	2.15176	3.29213	3.39451	0.788457	0	-5.745	17.67	-0.09	14	19
Main Group	Caucasian	176	82.8	26.7	36	107	95	0.89	71	103	82	Absent	Present	Present	5	Low	5	2	1.4	2.7	5.5	2.8	7.4	26	1.8	0	Normal (AHI <5 events/hr)	Non-severe (AHI <30 events/hr)	174.53	234.99	0.74	173	234.685	0.735	1.335	2.00148	3.2581	1.02962	0	1.53	0.305	0.005	-10	-8
Main Group	Caucasian	161	82.08	31.7	39.5	118.5	99	0.84	86	125	95	Present	Absent	Absent	13	Intermediate	5.1	1.5	1	3.4	5.5	10.3	14.7	26.1	0.7	0	Mild (AHI 5-15 events/hr)	Non-severe (AHI <30 events/hr)	145.725	218.72	0.665	142.605	229.275	0.62	2.4248	2.68785	3.26194	0.530628	0	3.12	-10.555	0.045	-5	-5
Main Group	Caucasian	165	71.5	26.3	36	103	96	0.93	92	142	108	Absent	Absent	Present	12	Intermediate	5.18	0.5	2.36	2.59	3.9	14.6	17.2	20.9	10.8	7.3	Mild (AHI 5-15 events/hr)	Non-severe (AHI <30 events/hr)	147.68	228.49	0.65	160.425	245.135	0.655	2.74727	2.84491	3.03975	2.4681	2.11626	-12.745	-16.645	-0.005	-36	-5
Main Group	Caucasian	165	78.98	29	36	100	90	0.9	62	176	128	Present	Absent	Present	17	Intermediate	5.7	0.8	1.5	3.8	5	18.6	22.7	22.8	5.2	0.1	Moderate (AHI 15-Severe (AHI >30 events/hr)0 events/hr)	Non-severe (AHI <30 events/hr)	136.58	200.86	0.68	139.495	210.045	0.67	2.97553	3.12236	3.12676	1.82455	0.0953102	-2.915	-9.185	0.01	-10	-6
Main Group	Non-Caucasian	164	79.32	29.5	41	106	97	0.92	68	126	93	Present	Present	Absent	10	Low	3.4	1.7	0.9	1.7	5.5	4.6	14.7	22.1	2.2	0.1	Normal (AHI <5 events/hr)	Non-severe (AHI <30 events/hr)	138.94	205.845	0.675	138.215	197.95	0.695	1.72277	2.68785	3.09558	1.16315	0.0953102	0.725	7.895	-0.02	11	12
Main Group	Caucasian	167.8	84.5	30	43	98	99	1.01	79	170	110	Present	Present	Present	18	High	5.4	1.4	1	3.8	5.4	7.6	26.5	40.1	1.1	0	Mild (AHI 5-15 events/hr)	Non-severe (AHI <30 events/hr)	127.595	198.385	0.645	127.56	192.675	0.66	2.15176	3.27714	3.69138	0.741937	0	0.035	5.71	-0.015	-14	16
Main Group	Caucasian	170	88.2	30.5	40.5	111	106.5	0.96	77	134	95	Absent	Present	Absent	12	Intermediate	5.9	1.1	2	3.4	5.4	6.9	29.1	29.6	6	4.6	Mild (AHI 5-15 events/hr)	Non-severe (AHI <30 events/hr)	139.33	179.225	0.785	129.46	186.4	0.695	2.06686	3.37074	3.38777	1.94591	1.72277	9.87	-7.175	0.09	-6	-4
Main Group	Caucasian	170	81.1	28.1	40	98	97	0.99	68	107	76	Absent	Absent	Absent	8	Low	5.9	1.2	1.7	3.6	5.3	2.3	5.9	17.7	0.7	0	Normal (AHI <5 events/hr)	Non-severe (AHI <30 events/hr)	155.31	225.07	0.69	168.225	227.075	0.74	1.19392	1.77495	2.87356	0.530628	0	-12.915	-2.005	-0.05	-4	-1
Main Group	Caucasian	166.5	71.46	25.8	35.5	101.5	96	0.95	60	148	98	Absent	Present	Absent	14	Intermediate	4.7	1.2	1.5	2.6	5.3	4.6	10.8	16.3	0.9	0.4	Normal (AHI <5 events/hr)	Non-severe (AHI <30 events/hr)	134.39	184.665	0.725	137.99	189.555	0.725	1.72277	2.37955	2.79117	0.641854	0.336472	-3.6	-4.89	0	-27	-4
Main Group	Caucasian	176	78.68	25.4	40.6	97	94.4	0.97	82	118	84	Absent	Absent	Absent	10	Low	4.7	0.5	1.1	3.4	4.8	15.4	25	31.9	2.4	0	Moderate (AHI 15-Severe (AHI >30 events/hr)0 events/hr)	Non-severe (AHI <30 events/hr)	141.345	215.08	0.655	137.41	225.46	0.61	2.79728	3.21888	3.46261	1.22378	0	3.935	-10.38	0.045	-19	1
Main Group	Non-Caucasian	163.5	71.26	26.7	38	101	95	0.94	93	133	100	Absent	Present	Present	13	Intermediate	6.6	2	2.1	3.6	5.7	59.5	59.8	52.3	29.4	8.9	Severe (AHI >30 events/hr)	Severe (AHI >30 events/hr)	156.44	251.1	0.625	162.365	231.985	0.695	4.10264	4.09101	3.957	3.41444	2.29253	-5.925	19.115	-0.07	18	4
Main Group	Caucasian	179	97.7	30.5	43	114	103.5	0.91	69	119	86	Absent	Present	Present	13	Intermediate	3.5	1.1	1.2	1.8	5.8	20.8	28.6	28.4	10.6	4.8	Moderate (AHI 15-Severe (AHI >30 events/hr)0 events/hr)	Non-severe (AHI <30 events/hr)	127.95	204.32	0.625	126.715	206.145	0.615	3.08191	3.35341	3.34639	2.45101	1.75786	1.235	-1.825	0.01	12	-3
Main Group	Caucasian	166	97.8	35.5	37.5	127	102	0.8	76	124	95	Present	Absent	Absent	14	Intermediate	6.4	1	1.5	4.4	4.9	3.9	15.6	26.5	2.3	1.2	Normal (AHI <5 events/hr)	Non-severe (AHI <30 events/hr)	145.36	221.59	0.655	147.325	213.295	0.69	1.58924	2.74727	3.27714	1.19392	0.788457	-1.965	8.295	-0.035	-1	2
Main Group	Caucasian	177	95.5	30.5	42	106	104.5	0.99	71	134	102	Present	Absent	Absent	17	High	4.4	1	0.8	3.1	5.9	21.9	25.4	25.7	13.2	18.8	Moderate (AHI 15-Severe (AHI >30 events/hr)0 events/hr)	Non-severe (AHI <30 events/hr)	122.97	193.4	0.635	129.66	186.31	0.695	3.13114	3.23475	3.24649	2.65324	2.98568	-6.69	7.09	-0.06	-5	-8
Main Group	Non-Caucasian	159	64	25.3	32	105	92	0.88	72	128	103	Absent	Absent	Absent	10	Low	6.5	1.2	1.8	4.1	4.5	10.2	18.4	23.5	2.2	0.2	Mild (AHI 5-15 events/hr)	Non-severe (AHI <30 events/hr)	152.63	220.52	0.695	160.605	214.185	0.75	2.41591	2.91235	3.157	1.16315	0.182322	-7.975	6.335	-0.055	-2	-16
Main Group	Caucasian	183	108.1	32.3	44	117	118	1.01	75	142	107	Absent	Present	Present	11	Intermediate	4.6	0.8	1.1	3.1	5.5	10.2	14.2	13	8.5	0	Mild (AHI 5-15 events/hr)	Non-severe (AHI <30 events/hr)	138.95	219.365	0.635	141.18	211.135	0.67	2.41591	2.65324	2.56495	2.25129	0	-2.23	8.23	-0.035	1	-4
Main Group	Caucasian	173	98.8	33	44	111	115	1.04	100	136	103	Present	Absent	Present	13	Intermediate	4.3	0.8	1.7	2.2	6.2	3	5.3	11.5	2.2	0.2	Normal (AHI <5 events/hr)	Non-severe (AHI <30 events/hr)	150.365	235.82	0.635	145.715	227.95	0.64	1.38629	1.66771	2.44235	1.16315	0.182322	4.65	7.87	-0.005	26	12
Main Group	Caucasian	160.5	84.02	32.6	37	112	100.5	0.9	70	146	114	Absent	Absent	Present	14	Intermediate	5.8	1.4	1.3	3.9	5.2	4.2	12.9	27.4	2.5	0.1	Normal (AHI <5 events/hr)	Non-severe (AHI <30 events/hr)	139.455	202.66	0.69	135.98	201.605	0.675	1.64866	2.55723	3.31054	1.25276	0.0953102	3.475	1.055	0.015	-25	-17
Main Group	Caucasian	149	97.5	43.9	38.5	133	113	0.85	75	118	86	Present	Absent	Absent	11	Low	6.6	1.5	1.5	4.4	5.4	11.1	21.4	21.2	6.5	1.4	Mild (AHI 5-15 events/hr)	Non-severe (AHI <30 events/hr)	162.41	230.78	0.705	168.57	237.79	0.71	2.49321	3.06339	3.054	2.0149	0.875469	-6.16	-7.01	-0.005	44	30
Main Group	Caucasian	183	101.2	30.2	42	109	99	0.91	54	122	95	Absent	Present	Absent	11	Intermediate	5.4	1.2	2	2.9	6.1	1	15.2	23.2	0.5	0.1	Normal (AHI <5 events/hr)	Non-severe (AHI <30 events/hr)	127.5	201.795	0.635	140.56	200.5	0.7	0.693147	2.7213	3.14415	0.405465	0.0953102	-13.06	1.295	-0.065	12	-1
Main Group	Non-Caucasian	162.5	61.5	23.3	40	98	99	1.01	75	135	100	Absent	Absent	Absent	15	High	4	0.8	1.3	2.3	5.3	39.8	45.7	45.3	8	2.7	Severe (AHI >30 events/hr)	Severe (AHI >30 events/hr)	138.765	257.985	0.54	139.66	246.38	0.57	3.70868	3.8221	3.81331	2.19722	1.30833	-0.895	11.605	-0.03	35	25
Main Group	Non-Caucasian	151	79.8	35	36	117	105	0.9	88	162	111	Present	Absent	Absent	21	High	5.5	0.9	1.4	3.7	4.9	36.7	43.3	33.9	16	9.7	Severe (AHI >30 events/hr)	Severe (AHI >30 events/hr)	145.845	232.175	0.63	139.075	224.39	0.62	3.62966	3.76815	3.52342	2.83321	2.37024	6.77	7.785	0.01	-19	-32
Main Group	Non-Caucasian	173	59	19.7	36	83	77	0.93	59	102	72	Absent	Absent	Absent	6	Low	5	0.7	1.4	3.3	5.3	2.8	8.2	12.9	0.3	0	Normal (AHI <5 events/hr)	Non-severe (AHI <30 events/hr)	153.56	229.925	0.67	154.255	223.2	0.695	1.335	2.10413	2.55723	0.262364	0	-0.695	6.725	-0.025	4	9
Main Group	Caucasian	189.5	99.7	27.8	42	112	110	0.98	63	129	96	Absent	Present	Present	9	Low	7.6	1.5	1.8	5.1	5.2	17.9	25.9	26.9	6.3	2.1	Moderate (AHI 15-Severe (AHI >30 events/hr)0 events/hr)	Non-severe (AHI <30 events/hr)	136.74	209.855	0.65	133.965	205.93	0.655	2.93916	3.25424	3.29213	1.98787	1.1314	2.775	3.925	-0.005	-12	2
Main Group	Caucasian	180	102.7	31.7	43	115	106	0.92	62	130	98	Absent	Absent	Present	16	High	7.2	2.1	1	5.2	5.3	23.5	33.2	35	4.8	0.2	Moderate (AHI 15-Severe (AHI >30 events/hr)0 events/hr)	Non-severe (AHI <30 events/hr)	159.7	244.165	0.655	158.915	232.555	0.685	3.19867	3.50255	3.55535	1.75786	0.182322	0.785	11.61	-0.03	-14	-13
Main Group	Non-Caucasian	163	96	36.1	45	116	111	0.96	75	130	101	Absent	Absent		11	Intermediate	6.7	1.7	1.6	4.3	5.8	55.4	76.6	74.3	5	1	Severe (AHI >30 events/hr)	Severe (AHI >30 events/hr)	129.635	194.34	0.665	132.685	192.4	0.69	4.03247	4.3386	4.30811	1.79176	0.693147	-3.05	1.94	-0.025	2	-1
Main Group	Caucasian	154	73.2	30.9	36	119	100	0.84	73	97	73	Present	Absent		14	Intermediate	6	2	1	4.1	4.9	24.5	42.5	46.6	15.8	33.7	Moderate (AHI 15-Severe (AHI >30 events/hr)0 events/hr)	Non-severe (AHI <30 events/hr)	110.125	177.595	0.62	105.715	170.67	0.62	3.23868	3.7495	3.8416	2.82138	3.54674	4.41	6.925	0	37	10
Main Group	Caucasian	160.5	154.2	59.9	41	162	137	0.85	99	157	101	Present	Present	Present	16	Intermediate	5.3	2.6	1.4	2.7	6.1	0.3	1.4	6.5	0	0	Normal (AHI <5 events/hr)	Non-severe (AHI <30 events/hr)	153.195	218.4	0.7	146.92	210.17	0.7	0.262364	0.336472	1.8718	0	0	6.275	8.23	0	-43	1
Main Group	Caucasian	162.5	108	40.9	47	125	127	1.02	109	158	102	Absent	Absent	Present	16	Intermediate	6.6	3.3	1.2	3.9	6.4	14.6	30.5	25.9	4.1	2.6	Mild (AHI 5-15 events/hr)	Non-severe (AHI <30 events/hr)	136.39	215.53	0.635	142.555	220.67	0.65	2.74727	3.41773	3.25424	1.62924	1.28093	-6.165	-5.14	-0.015	-28	1
Main Group	Caucasian	179	89.2	27.8	41.5	101	109	1.08	70	135	99	Present	Present	Present	19	High	4.2	1.8	0.99	2.4	6.2	11.7	33.3	43.5	3	2.8	Mild (AHI 5-15 events/hr)	Non-severe (AHI <30 events/hr)	144.985	227.715	0.64	141.78	218.66	0.645	2.5416	3.50556	3.77276	1.38629	1.335	3.205	9.055	-0.005	-16	-13
Main Group	Non-Caucasian	149	75.6	34.1	40	117	114	0.97	72	127	96	Present	Present	Absent	14	Intermediate	5.8	1.5	1	4.1	5.8	2	12.9	21.1	0.4	0	Normal (AHI <5 events/hr)	Non-severe (AHI <30 events/hr)	146.35	244.845	0.6	143.385	228.47	0.63	1.09861	2.55723	3.04927	0.336472	0	2.965	16.375	-0.03	-13	2
Main Group	Non-Caucasian	163	82	30.9	47	114	107	0.94	56	118	98	Absent	Absent	Present							6.2	54.5	71.7	70.2	15.8	1.1	Severe (AHI >30 events/hr)	Severe (AHI >30 events/hr)	132.02	215.9	0.615	138.335	221.325	0.625	4.01638	4.27249	4.25135	2.82138	0.741937	-6.315	-5.425	-0.01	23	2
Main Group		158	62	24.8	33.5	100.5	87.6	0.87	96	142	105	Absent	Present	Absent	14	Intermediate	6.6	1.3	1.6	4.4	4	15.1	27.1	32.2	3.6	0.4	Moderate (AHI 15-Severe (AHI >30 events/hr)0 events/hr)	Non-severe (AHI <30 events/hr)	151.095	222.46	0.68	151.315	221.85	0.68	2.77882	3.29953	3.47197	1.52606	4.61115	-0.22	0.61	0	-5	10
Main Group	Caucasian	155	114.4	47.6	37.8	146.5	121	0.83	80	156	108	Absent	Present	Absent	15	Intermediate	3.8	1.2	1.4	1.8	5.5	15	30.5	36.2	2.4	0	Moderate (AHI 15-Severe (AHI >30 events/hr)0 events/hr)	Non-severe (AHI <30 events/hr)	118.03	174.33	0.68	127.215	189.425	0.675	2.77259	3.41773	3.58906	1.22378	0	-9.185	-15.095	0.005	15	15
RFM_CPAP Sub-Group	Caucasian	191.5	180.36	49.2	49.5	138	153	1.11	77	127	96	Absent	Absent	Absent	6	Low	4.3	1.1	1.2	2.6	5.1	69.8	72.9	70.7	54.8	41	Severe (AHI >30 events/hr)	Severe (AHI >30 events/hr)							4.25986	4.28909	4.25845	4.02177	3.73767				1	2
Main Group		176	106.1	34.3	45	120	121	1.01	73	135	102	Present	Present	Absent	19	High	7.4	2.9	1	5.1	6.9	27.3	48	48.7	6.2	9.3	Moderate (AHI 15-Severe (AHI >30 events/hr)0 events/hr)	Non-severe (AHI <30 events/hr)	116.41	198.48	0.59	132.455	197.51	0.675	3.34286	3.8712	3.88568	1.97408	2.33214	-16.045	0.97	-0.085	-5	11
RFM_CPAP Sub-Group	Caucasian	176	110.4	35.6	50	124	122	0.98	65	154	116	Present	Present	Present	16	High	4.5	1.2	1.2	2.7	5.2	58.6	60.9	45.3	37.1	15.6	Severe (AHI >30 events/hr)	Severe (AHI >30 events/hr)	144.505	204.565	0.71	142.7	201.915	0.71	4.08766	4.10923	3.81331	3.64021	2.8094	1.805	2.65	0	-28	-17
RFM_CPAP Sub-Group	Non-Caucasian	165	82.2	30.2	40.5	107	106	0.99	65	148	112	Absent	Present	Absent	13	Intermediate	5.3	2.4	0.9	3.3	5	14	30.1	39.2	5.4	1.7	Mild (AHI 5-15 events/hr)	Non-severe (AHI <30 events/hr)	150.18	242.35	0.625	155.045	220.305	0.705	2.70805	3.40453	3.66868	1.8563	0.993252	-4.865	22.045	-0.08	-36	-16
RFM_CPAP Sub-Group	Non-Caucasian	176	116	37.4	46	117	129	1.1	62	131	99	Absent	Present	Absent	15	High	6.2	2	1.1	2.4	6.2	24.8	35.3	35.3	10	2.9	Moderate (AHI 15-Severe (AHI >30 events/hr)0 events/hr)	Non-severe (AHI <30 events/hr)							3.25037	3.56388	3.56388	2.3979	1.36098				1	14
RFM_CPAP Sub-Group	Caucasian	156.5	87.5	35.7	39.5	111	107	0.96	67	115	85	Absent	Present	Present	7	Low	4.2	1.1	1.4	2.3	6.1	1.2	29.6	34.3	0.4	0	Normal (AHI <5 events/hr)	Non-severe (AHI <30 events/hr)	130.71	248.525	0.525	130.925	234.855	0.555	0.788457	3.38777	3.53515	0.336472	0	-0.215	13.67	-0.03	13	-7
RFM_CPAP Sub-Group	Caucasian	163	105	39.5	42	143	133	0.93	95	128	99	Absent	Absent	Absent	7	Low	4.1	1.2	0.9	2.6	5.9	103.9	104.2	100.5	73	70.3	Severe (AHI >30 events/hr)	Severe (AHI >30 events/hr)	160.085	239.245	0.665	154.68	234.38	0.66	4.65301	4.64631	4.61016	4.30407	4.2669	5.405	4.865	0.005	-12	-6
RFM_CPAP Sub-Group	Caucasian	157	94	38.1	38	121	111	0.92	82	129	86	Present	Present	Absent	11	Low	4.6	2.2	1.1	2.5	5.2	24.8	33.3	30.8	5.9	1.2	Moderate (AHI 15-Severe (AHI >30 events/hr)0 events/hr)	Non-severe (AHI <30 events/hr)	128.36	206.095	0.625	137.775	212.285	0.65	3.25037	3.50556	3.42751	1.93152	0.788457	-9.415	-6.19	-0.025	13	4
RFM_CPAP Sub-Group	Caucasian	172	110.5	37.4	41	117	116	0.99	53	124	96	Absent	Absent	Present	13	Intermediate	5.5	1.5	0.9	3.9	4.8	69	69	61.5	50	27.6	Severe (AHI >30 events/hr)	Severe (AHI >30 events/hr)	132.2	207.545	0.64	127.77	203.255	0.625	4.2485	4.23411	4.11904	3.93183	3.35341	4.43	4.29	0.015	3	1
RFM_CPAP Sub-Group	Non-Caucasian	183	80.3	24	38	100	82	0.82	65	116	81	Absent	Absent	Present	7	Low	5.7	1.2	1.5	3.6	5.1	28.9	42.7	45	2.2	0	Moderate (AHI 15-Severe (AHI >30 events/hr)0 events/hr)	Non-severe (AHI <30 events/hr)	174.105	244.85	0.71	172.14	238.485	0.725	3.39786	3.7542	3.80666	1.16315	0	1.965	6.365	-0.015	-5	5
RFM_CPAP Sub-Group	Non-Caucasian	174.5	101	33.2	40	108	114	1.06	84	130	111	Present	Absent	Absent	10	Low	4.8	0.7	1.3	3.2	4.7	14.7	30	31.2	4.5	1.4	Mild (AHI 5-15 events/hr)	Non-severe (AHI <30 events/hr)	121.41	206.515	0.59	126.1	198.965	0.635	2.75366	3.4012	3.44042	1.70475	0.875469	-4.69	7.55	-0.045	-1	-3
RFM_CPAP Sub-Group	Caucasian	175.5	88.5	28.7	47	100	102	1.02	79	118	87	Absent	Absent	Present	9	Low	4.4	2.6	0.8	2.4	6.1	81.3	81.6	71.7	5.4	0	Severe (AHI >30 events/hr)	Severe (AHI >30 events/hr)	141.48	208.64	0.68	143.815	215.415	0.67	4.41037	4.40183	4.27249	1.8563	0	-2.335	-6.775	0.01	11	14
RFM_CPAP Sub-Group	Caucasian	155	125.5	52.2	43	160	134	0.84	80	122	88	Present		Absent	13	Intermediate	5.4	1.4	1.2	3.6	5.1	26.2	53.7	52.9	1.3	0	Moderate (AHI 15-Severe (AHI >30 events/hr)0 events/hr)	Non-severe (AHI <30 events/hr)	151.255	220.775	0.69	153.02	226.525	0.68	3.30322	3.98341	3.9684	0.832909	0	-1.765	-5.75	0.01	-14	4
RFM_CPAP Sub-Group	Caucasian	151.5	127.6	55.6	42	145	146	1.01	82	142	111	Present	Absent	Present	13	Intermediate	4.8	1.6	1.6	2.5	6.7	32.9	42.4	41.4	17.7	12.6	Severe (AHI >30 events/hr)	Severe (AHI >30 events/hr)	157.6	214.02	0.735	153.785	226.59	0.675	3.52342	3.74715	3.72328	2.92852	2.61007	3.815	-12.57	0.06	21	-5
RFM_CPAP Sub-Group	Caucasian	171	88.5	30.3	44.5	107	115	1.07	87	130	89	Present	Present	Present	18	High	4.7	1.7	1.4	2.5	6.1	24.7	45.8	50.4	4.4	0.6	Moderate (AHI 15-Severe (AHI >30 events/hr)0 events/hr)	Non-severe (AHI <30 events/hr)	112.37	192.72	0.58	120.9	187.11	0.65	3.24649	3.82428	3.91999	1.6864	0.470004	-8.53	5.61	-0.07	13	8
RFM_CPAP Sub-Group	Caucasian	173	85.6	28.6	38	103	108	1.05	80	143	111	Absent	Present	Absent	14	Intermediate	7.9	3.7	1.2	5	5.9	44.1	49.3	49.1	27.5	8.9	Severe (AHI >30 events/hr)	Severe (AHI >30 events/hr)	153.66	239.7	0.645	150.27	230.255	0.655	3.80888	3.89792	3.89386	3.3499	2.29253	3.39	9.445	-0.01	-23	-7
RFM_CPAP Sub-Group	Caucasian	170	81.1	28.1	40.5	102	97.5	0.96	59	152	99	Absent	Absent	Absent	15	High	3.9	0.8	1.4	2.1	5.7	41.2	46.2	33.3	19.8	7.6	Severe (AHI >30 events/hr)	Severe (AHI >30 events/hr)	150.855	218.17	0.69	138.46	218.49	0.63	3.74242	3.83298	3.50556	3.03495	2.15176	12.395	-0.32	0.06	-10	-5
RFM_CPAP Sub-Group	Non-Caucasian	174	97.4	32.2	42	108	105	0.97	68	120	92	Absent	Present	Present	8	Low	3.8	1.6	0.9	2.2	5.8	46.1	50.1	47	17.3	0.3	Severe (AHI >30 events/hr)	Severe (AHI >30 events/hr)	157.015	233.025	0.67	157.12	234.26	0.67	3.85227	3.91402	3.85015	2.9069	0.262364	-0.105	-1.235	0	11	16
RFM_CPAP Sub-Group	Caucasian	175	94	30.7	42	114	111	0.97	76	151	117	Absent	Absent	Present	15	High	4.9	2.5	1	2.8	4.2	64.7	69	58.7	34.8	9.6	Severe (AHI >30 events/hr)	Severe (AHI >30 events/hr)	117.895	202.45	0.58	116.345	204.685	0.565	4.1851	4.23411	4.07244	3.57795	2.36085	1.55	-2.235	0.015	2	-2
RFM_CPAP Sub-Group	Caucasian	170	186.3	64.5	56.5	179	162	0.91	108	120	92	Absent	Present	Absent	10	Low	6.1	3.2	0.9	3.7	6.4	95.5	103.6	100.2	44.2	39.6	Severe (AHI >30 events/hr)	Severe (AHI >30 events/hr)	157.005	226.485	0.69	153.665	222.97	0.685	4.56954	4.64054	4.60717	3.8111	3.70377	3.34	3.515	0.005	15	7
RFM_CPAP Sub-Group	Caucasian	180	102	31.5	44.5	116	115	0.99	88	123	98	Absent	Present	Present	10	Low	6.4	4.3	1.5	2.9	5.1	12.9	35.5	37.2	3.8	0.1	Mild (AHI 5-15 events/hr)	Non-severe (AHI <30 events/hr)	159.555	223.085	0.715	160.14	235.04	0.68	2.63189	3.56953	3.61631	1.56862	0.0953102	-0.585	-11.955	0.035	-1	-1
RFM_CPAP Sub-Group	Caucasian	151.5	103.4	45.1	38.5	140.5	120	0.85	95	123	92	Present	Absent	Absent	9	Low	5.1	1.4	1.3	3.2	5.9	11.3	37.9	49.9	2.5	0	Mild (AHI 5-15 events/hr)	Non-severe (AHI <30 events/hr)	125.54	186.835	0.67	114.75	181.085	0.635	2.5096	3.63495	3.91002	1.25276	0	10.79	5.75	0.035	10	3
RFM_CPAP Sub-Group	Caucasian	149	103	46.4	38	141	122	0.87	92	152	111	Present	Present	Absent	20	High	5.3	1.6	1.3	3.3	5	97.1	97.6	84.2	64	98.2	Severe (AHI >30 events/hr)	Severe (AHI >30 events/hr)	156.28	221.15	0.71	160.725	224.705	0.715	4.58599	4.58088	4.43319	4.17439	4.59714	-4.445	-3.555	-0.005	25	1
RFM_CPAP Sub-Group	Caucasian	164	90.7	33.7	39	126	103	0.82	93	134	96	Absent	Present	Present	12	Low	3.3	1.8	1	1.5	5.7	96.3	96.4	99.6	26	8.2	Severe (AHI >30 events/hr)	Severe (AHI >30 events/hr)	142.77	227.68	0.63	139.49	228.635	0.61	4.5778	4.56851	4.60116	3.29584	2.2192	3.28	-0.955	0.02	5	-4
RFM_CPAP Sub-Group	Non-Caucasian	160	77	30.1	43	105	104	0.99	67	134	99	Absent	Absent	Present	11	Intermediate	4.8	1	1.1	3.2	5.4	42.9	44.4	28.9	18.2	6.8	Severe (AHI >30 events/hr)	Severe (AHI >30 events/hr)	137.185	203.39	0.675	138.625	202.315	0.69	3.78191	3.79324	3.36384	2.95491	2.05412	-1.44	1.075	-0.015	19	4
RFM_CPAP Sub-Group	Caucasian	157	75	30.4	37	110	104.5	0.95	76	150	109	Absent	Absent	Absent	14	Intermediate	6.4	1	1.5	4.4	4.8	22.7	41.2	39.9	8.2	0.3	Moderate (AHI 15-Severe (AHI >30 events/hr)0 events/hr)	Non-severe (AHI <30 events/hr)	128.915	208.89	0.615	125.5	214.83	0.58	3.16548	3.71844	3.68638	2.2192	0.262364	3.415	-5.94	0.035	-8	-1
RFM_CPAP Sub-Group	Caucasian	164	106.2	39.5	45	117	120	1.03	62	124	91	Present	Present	Absent	16	High	4.6	3.6	1	1.9	5.7	47.4	50.2	49.4	6.3	3.8	Severe (AHI >30 events/hr)	Severe (AHI >30 events/hr)	161.185	224.875	0.72	158.04	219.02	0.72	3.8795	3.91602	3.89995	1.98787	1.56862	3.145	5.855	0	6	2
RFM_CPAP Sub-Group	Caucasian	183	110	32.8	44	115	114	0.99	61	130	94	Present	Absent	Absent	16	High	5.3	1.1	1.1	3.7	5.2	32.4	45.3	46.7	8.2	6.1	Severe (AHI >30 events/hr)	Severe (AHI >30 events/hr)	116.885	178.13	0.655	125.185	176.875	0.705	3.50856	3.81331	3.84374	2.2192	1.96009	-8.3	1.255	-0.05	15	17
RFM_CPAP Sub-Group	Non-Caucasian	149	65	29.3	35.5	97	85	0.88	76	150	107	Present	Absent	Present	17	Intermediate	5.2	1.2	1.2	3.4	5.6	46.4	51.4	29.1	37.1	3.2	Severe (AHI >30 events/hr)	Severe (AHI >30 events/hr)	165.17	241.765	0.685	158.805	238.55	0.67	3.85862	3.93964	3.37074	3.64021	1.43508	6.365	3.215	0.015	-18	0
RFM_CPAP Sub-Group	Caucasian	167	96	34.4	40	120	123	1.03	63	138	93	Absent	Present	Absent	19	High	3.4	1.4	1.1	1.7	5.1	26.6	31.1	21.8	7.7	3.8	Moderate (AHI 15-Severe (AHI >30 events/hr)0 events/hr)	Non-severe (AHI <30 events/hr)	127.56	198.525	0.645	124.41	191.05	0.65	3.31782	3.43721	3.08191	2.16332	1.56862	3.15	7.475	-0.005	-9	0
RFM_CPAP Sub-Group	Caucasian	186.5	112.7	32.4	43	112	112	1	60	116	88	Present	Absent	Absent	10	Low	4.2	1.2	0.8	2.8	5.6	58.3	58.3	52.7	20.6	18	Severe (AHI >30 events/hr)	Severe (AHI >30 events/hr)	124.11	216.725	0.57	132.43	217.16	0.61	4.08261	4.0656	3.96462	3.07269	2.94444	-8.32	-0.435	-0.04	16	15
RFM_CPAP Sub-Group	Caucasian	168	100.8	35.7	38	130	124	0.95	94	129	96	Present	Absent	Absent	7	Low	4.6	1.9	1.3	2.4	5.6	22.7	29.3	29.9	8.3	2.6	Moderate (AHI 15-Severe (AHI >30 events/hr)0 events/hr)	Non-severe (AHI <30 events/hr)	133.2	219.38	0.605	137.43	209.375	0.655	3.16548	3.37759	3.39786	2.23001	1.28093	-4.23	10.005	-0.05	2	6
RFM_CPAP Sub-Group	Non-Caucasian	155	73.6	30.6	38	107.5	97	0.9	68	116	89	Present	Absent	Present	8	Low	4.8	1.4	1.2	3	5.7	40.2	43.6	36.4	26.6	18.8	Severe (AHI >30 events/hr)	Severe (AHI >30 events/hr)	140.085	218.33	0.64	141.35	233.805	0.605	3.71844	3.77506	3.59457	3.31782	2.98568	-1.265	-15.475	0.035	7	6
RFM_CPAP Sub-Group	Caucasian	162	87	33.2	40	115	116	1.01	59	114	83	Absent	Present	Present	17	High	4.1	1.9	1	2.2	5.8	79.6	85.8	74	37.8	13	Severe (AHI >30 events/hr)	Severe (AHI >30 events/hr)	115.83	199.355	0.655	120.13	195.295	0.615	4.3895	4.45202	4.30407	3.65842	2.63906	-4.3	4.06	0.04	5	2
RFM_CPAP Sub-Group	Caucasian	169	93	32.6	46	107	113	1.06	70	135	108	Absent	Absent	Absent	12	Intermediate	6.2	2.2	1	4.2	5.1	37.1	48.6	45.2	12.6	8.1	Severe (AHI >30 events/hr)	Severe (AHI >30 events/hr)	158.685	225.875	0.705	144.815	217.945	0.665	3.64021	3.88362	3.8111	2.61007	2.20827	13.87	7.93	0.04	-10	-8
RFM_CPAP Sub-Group	Non-Caucasian	178	70.3	22.2	34	104	94	0.9	57	108	79	Present	Present	Absent	12	Intermediate	4	1.1	1.2	2.3	5	27.4	34.8	37.7	4.7	0.2	Moderate (AHI 15-Severe (AHI >30 events/hr)0 events/hr)	Non-severe (AHI <30 events/hr)	131.35	218.225	0.6	134.3	227.15	0.59	3.34639	3.54962	3.62966	1.74047	0.182322	-2.95	-8.925	0.01	24	3
RFM_CPAP Sub-Group	Caucasian	173	75	25.1	39	107	98	0.92	51	133	94	Absent	Present	Absent	16	High	4.5	0.6	1.4	2.8	5.3	26	32.8	35.6	4.9	1.4	Moderate (AHI 15-Severe (AHI >30 events/hr)0 events/hr)	Non-severe (AHI <30 events/hr)	133.325	189.945	0.7	135.52	193.845	0.7	3.29584	3.49043	3.57235	1.77495	0.875469	-2.195	-3.9	0	9	10
RFM_CPAP Sub-Group		161.9	72.9	27.8	38	101	99	0.98	54	131	99	Present	Present	Present	16	High	4.6	1.5	1.1	2.8	5.6	37.9	41.9	41.2	7.4	58.7	Severe (AHI >30 events/hr)	Severe (AHI >30 events/hr)	166.01	224.285	0.74	157.095	210.985	0.745	3.66099	3.73529	3.71844	2.12823	4.08933	8.915	13.3	-0.005	-32	-17
RFM_CPAP Sub-Group	Non-Caucasian	150	89.4	39.7	40	133	110	0.83	83	118	91	Present	Absent	Present	7	Low	3.2	0.5	1.1	1.9	5.2	23.5	30.7	30.7	17.1	5.8	Moderate (AHI 15-Severe (AHI >30 events/hr)0 events/hr)	Non-severe (AHI <30 events/hr)	140.635	206.155	0.685	151.34	210.775	0.72	3.19867	3.42426	3.42426	2.89591	1.91692	-10.705	-4.62	-0.035	17	11
RFM_CPAP Sub-Group	Caucasian	179	84.1	26.2	40.5	101.5	94	0.93	67	129	97	Present	Present	Absent	14	Intermediate	4	1	1.1	2.4	4.8	21.7	30.4	31.7	5.6	3.1	Moderate (AHI 15-Severe (AHI >30 events/hr)0 events/hr)	Non-severe (AHI <30 events/hr)	126.895	180.445	0.7	130.15	178.14	0.73	3.12236	3.41444	3.45632	1.88707	1.41099	-3.255	2.305	-0.03	-17	-9
RFM_CPAP Sub-Group	Non-Caucasian	168	86.4	30.6	42	102	106	1.04	79	113	84	Absent	Absent	Present	7	Low	4.9	2.5	0.9	2.9	6	7.2	31.5	32.5	1.3	0.1	Mild (AHI 5-15 events/hr)	Non-severe (AHI <30 events/hr)	162.24	246.3	0.66	159.455	232.265	0.69	2.10413	3.44999	3.48124	0.832909	0.0953102	2.785	14.035	-0.03	-7	0
RFM_CPAP Sub-Group		152	109.1	47.2	39.5	140.5	128	0.91	86	127	90	Absent	Absent	Absent			3.7	1.5			5.5	23.6	39.1	38.2	14	1.2	Moderate (AHI 15-Severe (AHI >30 events/hr)0 events/hr)	Non-severe (AHI <30 events/hr)	142.34	222.36	0.645	141.725	201.655	0.705	3.20275	3.66612	3.64284	2.70805	0.788457	0.615	20.705	-0.06	-7	-1
RFM_CPAP Sub-Group	Caucasian	179	117.5	36.7	45	120	123	1.03	75	132	90	Absent	Absent	Absent	11	Intermediate	5.9	1.8	1	4.1	5.5	30.8	33.9	28.3	14.8	2.6	Severe (AHI >30 events/hr)	Severe (AHI >30 events/hr)	130.65	203.735	0.645	124.025	188.135	0.66	3.45947	3.52342	3.34286	2.76001	1.28093	6.625	15.6	-0.015	-20	-4
RFM_CPAP Sub-Group	Caucasian	169.5	110	38.3	53	121	120	0.99	77	134	92	Present	Present	Present	16	High	4.2	1.6	1.2	2.3	5.6	76.7	78.2	63.6	34.7	4	Severe (AHI >30 events/hr)	Severe (AHI >30 events/hr)	121.32	188.47	0.645	129.985	200.135	0.65	4.35286	4.35927	4.15261	3.57515	1.60944	-8.665	-11.665	-0.005	18	14
RFM_CPAP Sub-Group		159	75.3	29.8	41	106	100	0.94	81	132	95	Absent	Absent	Present	12	Intermediate	4.9	0.99	1.28	3.2	4.9	33.9	40.3	32.6	26.7	9.9	Severe (AHI >30 events/hr)	Severe (AHI >30 events/hr)	147.23	202.08	0.725	148.54	205.98	0.72	3.55249	3.69635	3.48431	3.32143	2.38876	-1.31	-3.9	0.005	4	0
RFM_CPAP Sub-Group	Non-Caucasian	159	80.9	32	40	111	102.8	0.93	78	100	79	Absent	Absent	Absent	6	Low	6.1	0.8	1.5	4.2	5	26.7	30.5	19.5	17.6	5.4	Moderate (AHI 15-Severe (AHI >30 events/hr)0 events/hr)	Non-severe (AHI <30 events/hr)	132.09	232.42	0.565	136.335	220.925	0.615	3.32143	3.41773	2.97041	2.92316	1.8563	-4.245	11.495	-0.05	6	5
RFM_CPAP Sub-Group	Caucasian	177.2	79.48	25.3	39.6	96.5	101.5	1.05	60	128	95	Present	Absent	Present	15	High	5.2	1.4	1.5	3.1	5.2	14.4	31.9	32.9	4.4	2.1	Mild (AHI 5-15 events/hr)	Non-severe (AHI <30 events/hr)	125.255	193.65	0.65	124.445	186.485	0.665	2.73437	3.46261	3.49347	1.6864	1.1314	0.81	7.165	-0.015	2	5
RFM_CPAP Sub-Group	Non-Caucasian	165	135.06	49.6	50.4	160	129.5	0.81	88	137	106	Present	Absent	Present	9	Low	4.9	0.6	1.7	2.9	5.5	33.9	46.2	44	7.1	5	Severe (AHI >30 events/hr)	Severe (AHI >30 events/hr)	157.49	254.025	0.62	160.595	262.525	0.615	3.55249	3.83298	3.78419	2.09186	1.79176	-3.105	-8.5	0.005
RFM_CPAP Sub-Group	Non-Caucasian	182	103.44	31.2	41.4	111.6	112.5	1.01	68	137	102	Absent	Absent	Absent	17	High	5.9	1.7	1.3	3.8	4.2	27.4	72.9	76.2	17.7	4.1	Moderate (AHI 15-Severe (AHI >30 events/hr)0 events/hr)	Non-severe (AHI <30 events/hr)	119.01	217.6	0.545	120.17	220.735	0.545	3.34639	4.28909	4.33336	2.92852	1.62924	-1.16	-3.135	0	-4	-2
RFM_CPAP Sub-Group	Caucasian	180	90.8	28	39	101	106	1.05	67	129	96	Absent	Absent	Present	13	Intermediate	5.5	1.2	1.2	3.8	6	28.8	34.8	32	15.3	12.2	Moderate (AHI 15-Severe (AHI >30 events/hr)0 events/hr)	Non-severe (AHI <30 events/hr)	148.12	221.34	0.67	143.105	210.295	0.68	3.39451	3.54962	3.46574	2.79117	2.58022	5.015	11.045	-0.01	-1	-8
RFM_CPAP Sub-Group	Caucasian	159	98.4	38.9	37	131	118	0.9	73	133	84	Present	Present	Present	16	Intermediate	6.9	1.7	1.4	4.7	4.8	42.4	46.2	40.2	34.8	22.7	Severe (AHI >30 events/hr)	Severe (AHI >30 events/hr)	139.275	192.85	0.72	141.58	211.825	0.66	3.77046	3.83298	3.69387	3.57795	3.16548	-2.305	-18.975	0.06	7	21
RFM_CPAP Sub-Group	Non-Caucasian	172	75.4	25.5	38.5	98	86.5	0.88	87	123	91	Present	Absent	Absent	14	Intermediate	5.5	0.7	1.2	4	5.2	38.7	45.2	41.3	15.8	1	Severe (AHI >30 events/hr)	Severe (AHI >30 events/hr)	146.315	212.13	0.695	144.805	214.075	0.685	3.68135	3.8111	3.72086	2.82138	0.693147	1.51	-1.945	0.01	8	8
RFM_CPAP Sub-Group	Caucasian	144	53.98	26	33.5	96	50	0.52	85	123	94	Absent	Present	Absent	11	Low	6.5	1	2.1	3.9	4.9	34.9	41.3	36.4	25.9	7.1	Severe (AHI >30 events/hr)	Severe (AHI >30 events/hr)	145.155	212.24	0.685	141.485	203.935	0.695	3.58074	3.72086	3.59457	3.29213	2.09186	3.67	8.305	-0.01	6	7
RFM_CPAP Sub-Group	Caucasian	155	62.9	26.2	34.5	101	94.2	0.93	60	139	102	Present	Absent	Present	12	Low	3.5	1.5	1.6	1.2	4.4	13.5	48.9	48.5	6.9	3.3	Mild (AHI 5-15 events/hr)	Non-severe (AHI <30 events/hr)	120.365	164.35	0.735	118.225	160.565	0.735	2.67415	3.88978	3.88156	2.06686	1.45862	2.14	3.785	0	-3	-2
RFM_CPAP Sub-Group	Caucasian	169	113.8	39.8	46	121	119	0.98	73	127	92	Absent	Absent	Present	14	Intermediate	3	1	1.1	1.4	6.3	17	31.3	31.5	15.7	3.4	Moderate (AHI 15-Severe (AHI >30 events/hr)0 events/hr)	Non-severe (AHI <30 events/hr)	149.145	221.84	0.675	149.635	230.115	0.65	2.89037	3.44362	3.44999	2.81541	1.4816	-0.49	-8.275	0.025	-10	-5
RFM_CPAP Sub-Group	Non-Caucasian	170	85.32	29.5	39	102	102	1	76	140	99	Present	Present	Absent	17	High	5.5	1.6	1.1	3.7	5.7	70.4	72.1	63.7	48.7	9.4	Severe (AHI >30 events/hr)	Severe (AHI >30 events/hr)	156.575	221.325	0.71	154.54	217.215	0.715	4.2683	4.27805	4.15418	3.906	2.34181	2.035	4.11	-0.005	-11	6
RFM_CPAP Sub-Group	Caucasian	179	128.7	40.2	47	123	125	1.02	71	107	77	Present	Absent	Absent	9	Low	3.9	0.7	1	2.6	5.9	43.9	51.4	38.3	25.5	32	Severe (AHI >30 events/hr)	Severe (AHI >30 events/hr)	132.93	198.575	0.665	129.265	192.015	0.67	3.80444	3.93964	3.64545	3.27714	3.49651	3.665	6.56	-0.005	25	13
RFM_CPAP Sub-Group	Caucasian	158	88.5	35.5	38.5	121	126	1.04	84	122	89	Present	Absent	Absent							6.3	4.4	38.2	37.3	4.1	2.5	Normal (AHI <5 events/hr)	Non-severe (AHI <30 events/hr)	141.635	195.355	0.725	139.34	204.74	0.68	1.6864	3.64284	3.61899	1.62924	1.25276	2.295	-9.385	0.045	-5	-1
RFM_CPAP Sub-Group	Non-Caucasian	176	78.2	25.2	43.5	102	107	1.05	79	124	93	Present	Present	Present	17	High	4	0.9	0.9	2.7	6.5	2.7	31.5	32.5	3.6	2.1	Normal (AHI <5 events/hr)	Non-severe (AHI <30 events/hr)	137.735	220.24	0.635	135.67	227.2	0.6	1.30833	3.44999	3.48124	1.52606	1.1314	2.065	-6.96	0.035	6	4
RFM_CPAP Sub-Group	Caucasian	179.5	115.98	36	45.5	110	110	1	71	130	95	Present	Present	Present	11	Intermediate	3.8	1.1	1.2	2.1	6.4	21.7	44.3	44.5	6.7	0.9	Moderate (AHI 15-Severe (AHI >30 events/hr)0 events/hr)	Non-severe (AHI <30 events/hr)	151.01	227.605	0.665	144.86	212.095	0.68	3.12236	3.79098	3.79549	2.04122	0.641854	6.15	15.51	-0.015	-6	3
RFM_CPAP Sub-Group	Caucasian	160.8	75.04	29	38.5	108	101	0.94	59	149	94	Present	Present	Present	19	High	5.4	1.2	1.4	3.5	5.5	12.6	38.5	42.5	12.9	3.4	Mild (AHI 5-15 events/hr)	Non-severe (AHI <30 events/hr)	143.47	201.145	0.715	136.25	186.82	0.73	2.61007	3.65066	3.7495	2.63189	1.4816	7.22	14.325	-0.015	19	-16
RFM_CPAP Sub-Group	Caucasian	164	78.62	29.2	37	112	97	0.87	73	129	92	Present	Present	Present	14	Intermediate	5	1.4	1.3	3.1	5.5	10.8	33.3	36.9	3.7	1.3	Mild (AHI 5-15 events/hr)	Non-severe (AHI <30 events/hr)	152.105	238.065	0.64	150.97	240.64	0.63	2.4681	3.50556	3.60821	1.54756	0.832909	1.135	-2.575	0.01	4	-7
RFM_CPAP Sub-Group	Caucasian	158.5	81.94	32.6	41	112	100	0.89	88	125	94	Absent	Present	Absent	9	Low	4.8	0.5	1.9	2.7	5	19.1	44.5	44.9	15.4	0.9	Moderate (AHI 15-Severe (AHI >30 events/hr)0 events/hr)	Non-severe (AHI <30 events/hr)	134.165	230.175	0.585	131.27	235.645	0.555	3.00072	3.79549	3.80444	2.79728	0.641854	2.895	-5.47	0.03	-13	-9
RFM_CPAP Sub-Group	Caucasian	162	71.92	27.4	38.5	103	90	0.87	65	121	88	Present	Present	Present	11	Low	4.3	1.1	1.3	2.5	5.4	11.9	32.4	33.9	0.7	0	Mild (AHI 5-15 events/hr)	Non-severe (AHI <30 events/hr)	141.27	180.765	0.78	143.41	181.26	0.795	2.55723	3.47816	3.52342	0.530628	0	-2.14	-0.495	-0.015	27	0
RFM_CPAP Sub-Group	Caucasian	154.5	71.8	30.1	37	118	102	0.86	78	160	113	Present	Present	Absent	17	Intermediate	5.9	1	1.7	3.7	4.7	22.6	42.4	43.7	3.9	0.9	Moderate (AHI 15-Severe (AHI >30 events/hr)0 events/hr)	Non-severe (AHI <30 events/hr)	127.53	193.395	0.66	136.815	201.64	0.68	3.16125	3.74715	3.77735	1.58924	0.641854	-9.285	-8.245	-0.02	16	9
RFM_CPAP Sub-Group	Non-Caucasian	161	70.8	27.3	41	101	98	0.97	77	131	98	Absent	Absent	Absent	8	Low	5.1	3.5	0.9	2.6	5.5	7.8	36.4	34.4	4.6	0.8	Mild (AHI 5-15 events/hr)	Non-severe (AHI <30 events/hr)	147.865	239.07	0.62	147.78	234.515	0.63	2.17475	3.59457	3.53806	1.72277	0.587787	0.085	4.555	-0.01	0	0
RFM_CPAP Sub-Group	Caucasian	177	99.8	31.9	42	107	106	0.99	70	172	117	Present	Absent	Present	18	High	5.4	2.2	1.5	2.9	5.6	29.8	53.8	50	0.9	0	Moderate (AHI 15-Severe (AHI >30 events/hr)0 events/hr)	Non-severe (AHI <30 events/hr)	116.655	150.2	0.78	117.31	158.52	0.74	3.42751	3.98527	3.91202	0.641854	0	-0.655	-8.32	0.04	14	-2
RFM_CPAP Sub-Group	Caucasian	174	111.32	36.8	43	123	120	0.98	75	113	84	Absent	Absent	Present	13	Intermediate	3.1	1.2	0.9	1.6	6	73.6	74.2	55.2	40.2	17.9	Severe (AHI >30 events/hr)	Severe (AHI >30 events/hr)	128.485	185.39	0.695	131.93	190.03	0.695	4.31214	4.30676	4.01096	3.71844	2.93916	-3.445	-4.64	0	5	8
RFM_CPAP Sub-Group	Caucasian	155	82.2	34.2	36.8	109.9	101	0.92	69	116	87	Present	Present	Absent	7	Low	4	1.1	1.4	2.1	5.6	12.5	48.8	50.2	7.1	0	Mild (AHI 5-15 events/hr)	Non-severe (AHI <30 events/hr)	142.48	214.195	0.665	140.555	201.475	0.7	2.60269	3.88773	3.91602	2.09186	0	1.925	12.72	-0.035	-2	-9
RFM_CPAP Sub-Group	Caucasian	163	76.58	28.8	38	106	96	0.91	67	150	93	Present	Present	Absent	16	Intermediate	4.5	1	1.6	2.4	4.7	40.5	58.4	57.2	16.9	10.9	Severe (AHI >30 events/hr)	Severe (AHI >30 events/hr)	150.36	191.42	0.785	143.895	194.32	0.74	3.72569	4.06732	4.04655	2.8848	2.47654	6.465	-2.9	0.045	-8	14
RFM_CPAP Sub-Group	Non-Caucasian	176	141.2	45.6	55	125	135	1.08	93	123	91	Present	Present	Absent	12	Intermediate	4.6	1.1	1.5	2.6	6	93.7	94.4	88.1	40	60	Severe (AHI >30 events/hr)	Severe (AHI >30 events/hr)	164.15	249.165	0.66	173.915	245.72	0.705	4.55071	4.54754	4.47847	3.71357	4.11087	-9.765	3.445	-0.045	9	6
RFM_CPAP Sub-Group	Caucasian	174.8	79.3	26	39.8	100	96.4	0.96	63	131	94	Absent	Absent	Present	13	Intermediate	3.5	1	1.2	1.8	5.4	33.2	41.3	41.8	12.4	2	Severe (AHI >30 events/hr)	Severe (AHI >30 events/hr)	148.75	206.985	0.72	150.29	209.205	0.72	3.53223	3.72086	3.7329	2.59525	1.09861	-1.54	-2.22	0	1	-3
RFM_CPAP Sub-Group	Caucasian	158	81.2	32.5	36	107	94	0.88	86	129	94	Absent	Absent	Absent	8	Low	4.6	0.7	1.2	3.1	4.9	16.5	55	54.2	17.1	1	Moderate (AHI 15-Severe (AHI >30 events/hr)0 events/hr)	Non-severe (AHI <30 events/hr)	136.15	215.26	0.63	138.385	214.885	0.645	2.8622	4.00733	3.99268	2.89591	0.693147	-2.235	0.375	-0.015	3	19
RFM_CPAP Sub-Group	Non-Caucasian	152	57.9	25.1	31	94.5	84.5	0.89	74	102	77	Absent	Absent	Absent	5	Low	4.6	2.1	1.2	2.4	5	43.3	61.5	59.9	28.6	4.5	Severe (AHI >30 events/hr)	Severe (AHI >30 events/hr)	178.585	248.34	0.725	181.855	236.975	0.77	3.79098	4.11904	4.09268	3.38777	1.70475	-3.27	11.365	-0.045	1	0
RFM_CPAP Sub-Group	Caucasian	167	107.2	38.4	48	126	121	0.96	77	111	84	Present	Present	Present	11	Intermediate	3.7	1.5	0.9	2.1	5.5	51.7	61.2	63.7	10.1	5.1	Severe (AHI >30 events/hr)	Severe (AHI >30 events/hr)	142.615	221.975	0.645	145.98	222.535	0.66	3.96462	4.11415	4.15418	2.40695	1.80829	-3.365	-0.56	-0.015	-13	-4
RFM_CPAP Sub-Group	Caucasian	173	133.52	44.6	37	142	137	0.96	81	129	96	Present	Present	Present	13	Intermediate	6.2	2.8	1.1	3.8	6.2	22.4	40.2	38.9	17.4	4.5	Moderate (AHI 15-Severe (AHI >30 events/hr)0 events/hr)	Non-severe (AHI <30 events/hr)	126.755	222.69	0.57	141.735	218.72	0.645	3.15274	3.69387	3.66099	2.91235	1.70475	-14.98	3.97	-0.075	-2	4
RFM_CPAP Sub-Group	Caucasian	183	107.82	32.2	49	113	121.5	1.08				Present	Present	Present			4.2	1.2	1.1	2.5	5.5	28	42.3	42.9	3.9	5.8	Moderate (AHI 15-Severe (AHI >30 events/hr)0 events/hr)	Non-severe (AHI <30 events/hr)	123.845	173.825	0.715	123.78	174.56	0.715	3.3673	3.74479	3.75887	1.58924	1.91692	0.065	-0.735	0	-5	3
RFM_CPAP Sub-Group		177	104.36	33.3	47	109	115	1.06	65	146	100	Absent	Absent	Absent	16	High	5.6	1.9	1	3.7	6.1	44.4	47.8	34.1	32.3	2.8	Severe (AHI >30 events/hr)	Severe (AHI >30 events/hr)	131.635	220.43	0.595	133.655	228	0.585	3.81551	3.86703	3.5293	3.50556	1.335	-2.02	-7.57	0.01	4	13
RFM_CPAP Sub-Group	Caucasian	176	78.04	25.2	38	93	95	1.02	60	138	87	Absent	Absent	Present	10	Low	4.9	1.2	1.2	3.1	5.1	42.9	50.3	49.8	9.9	1.1	Severe (AHI >30 events/hr)	Severe (AHI >30 events/hr)	159.64	225.75	0.71	156.19	219.485	0.71	3.78191	3.91801	3.90801	2.38876	0.741937	3.45	6.265	0	-27	0
RFM_CPAP Sub-Group	Caucasian	169	100.32	35.1	43.5	123	119	0.97	79	156	112	Present	Present	Present	15	High	4.8	1.5	1.2	2.9	5	49.4	53.6	43.5	35.6	14	Severe (AHI >30 events/hr)	Severe (AHI >30 events/hr)	136.67	216.22	0.63	140.8	235.11	0.6	3.91999	3.98155	3.77276	3.60005	2.70805	-4.13	-18.89	0.03	-38	-4
RFM_CPAP Sub-Group	Non-Caucasian	174	118.3	39.1	49	112	124.2	1.11	86	159	116	Present	Absent	Present	12	Intermediate	4.6	0.9	1.3	2.9	5.5	25.5	42.5	40.8	15.6	9.7	Moderate (AHI 15-Severe (AHI >30 events/hr)0 events/hr)	Non-severe (AHI <30 events/hr)	144.42	224.35	0.64	146.955	217.67	0.675	3.27714	3.7495	3.70868	2.8094	2.37024	-2.535	6.68	-0.035	-18	12
RFM_CPAP Sub-Group	Non-Caucasian	170	67.54	23.4	37.5	99.5	91.5	0.92	66	136	97	Present	Present	Absent	15	High	4.4	1.7	1.4	2.2	5.6	46.8	50.6	50	13.7	1.5	Severe (AHI >30 events/hr)	Severe (AHI >30 events/hr)	151.905	206.83	0.735	148.475	200.1	0.745	3.86703	3.92395	3.91202	2.68785	0.916291	3.43	6.73	-0.01	10	8
RFM_CPAP Sub-Group	Caucasian	163	67.32	25.3	35.5	101.5	84.5	0.83	74	148	103	Present	Present	Present	11	Low	5.4	1.5	1.3	3.4	5	39	45.1	45.1	13.7	0.6	Severe (AHI >30 events/hr)	Severe (AHI >30 events/hr)	133.795	220.775	0.605	144.53	212.91	0.68	3.68888	3.80888	3.80888	2.68785	0.470004	-10.735	7.865	-0.075	-22	-1
RFM_CPAP Sub-Group	Caucasian	177	98.04	31.3	48	105	111	1.06	84	135	102	Absent	Absent	Absent	13	Intermediate	4.9	1.8	1.2	2.9	4.9	33.8	43.6	39.9	6	1	Severe (AHI >30 events/hr)	Severe (AHI >30 events/hr)	145.595	231.03	0.63	149.88	232.825	0.645	3.54962	3.77506	3.68638	1.94591	0.693147	-4.285	-1.795	-0.015	26	10
RFM_CPAP Sub-Group	Caucasian	181	74.9	22.9	37	97	96	0.99	64	125	95	Present	Absent	Absent	18	High	5.5	0.6	1.3	3.9	5.2	35.8	36.7	37.3	12.7	0.3	Severe (AHI >30 events/hr)	Severe (AHI >30 events/hr)	144.385	213.305	0.675	150.62	236.29	0.64	3.6055	3.60278	3.61899	2.6174	0.262364	-6.235	-22.985	0.035	-3	4
RFM_CPAP Sub-Group	Non-Caucasian	173	120.06	40.1	47	129	132	1.02	73	148	112	Present	Present	Present			3.7	2.7			5.5	17.9	69.9	72.3	1.9	13.8	Moderate (AHI 15-Severe (AHI >30 events/hr)0 events/hr)	Non-severe (AHI <30 events/hr)	153.005	253.53	0.605	151.895	249.49	0.61	2.93916	4.24707	4.28082	1.06471	2.69463	1.11	4.04	-0.005	-24	-23
Main Group	Non-Caucasian	175.3	96.1	31.3	43	116	113	0.97	60	140	101	Present	Present	Absent	16	High	3.3	0.88	1.2	1.7	5.2	15.8	28.4	27.5	1.1	0.1	Moderate (AHI 15-Severe (AHI >30 events/hr)0 events/hr)	Non-severe (AHI <30 events/hr)				139.305	207.485	0.67	2.82138	3.34639	3.31419	0.741937	0.0953102				19	9
Main Group	Non-Caucasian	163	98	36.9	38	120	113	0.94	65	130	102	Absent	Absent	Absent			4.3	1.73	1.8	1.7	6.2	9.5	21.6	22	4.8	0	Mild (AHI 5-15 events/hr)	Non-severe (AHI <30 events/hr)	156.595	256.27	0.61	154.045	268.3	0.57	2.35138	3.07269	3.09104	1.75786	0	2.55	-12.03	0.04	-30	-25
Main Group	Caucasian	171.5	87.8	29.9	42.5	106	107	1.01	72	127	96	Absent	Absent	Absent	14	Intermediate	5.3	2.1	0.9	3.4	5.7	9.8	12.9	17	5.1	0.4	Mild (AHI 5-15 events/hr)	Non-severe (AHI <30 events/hr)				139.565	210.98	0.665	2.37955	2.55723	2.83321	1.80829	0.336472				3	-9
Main Group	Caucasian	175	97	31.7	42	112	119	1.06	58	140	105	Present	Present	Absent	15	High	3.6	1.1	0.9	2.2	6.6	3.5	7.2	18.2	1.1	0	Normal (AHI <5 events/hr)	Non-severe (AHI <30 events/hr)	146.92	190.95	0.77	145.96	198.27	0.735	1.50408	1.97408	2.90142	0.741937	0	0.96	-7.32	0.035	-3	1
Main Group	Caucasian	167	66.06	23.7	34.5	106	89	0.84	82	134	101	Present	Present	Absent	13	Intermediate	5.9	1.1	2.1	3.3	4.4	0.3	11.7	13.3	0.2	0	Normal (AHI <5 events/hr)	Non-severe (AHI <30 events/hr)	127.11	205.42	0.62	130.68	210.315	0.62	0.262364	2.45959	2.58776	0.182322	0	-3.57	-4.895	0	50	6
Main Group	Caucasian	170.2	81.9	28.3	42	99	106	1.07	70	156	106	Present	Present	Absent	15	High	4.3	1	1.3	2.5	5.1	7.2	11.7	17.2	1.9	0.1	Mild (AHI 5-15 events/hr)	Non-severe (AHI <30 events/hr)	147.34	196.255	0.75				2.10413	2.45959	2.84491	1.06471	0.0953102				-26	-3
Main Group	Caucasian	151	66	28.9	32	103	85	0.83	67	133	100	Absent	Present	Absent	12	Low	5.2	0.9	2	2.8	5.7	5.3	13.6	15.3	0.1	0	Mild (AHI 5-15 events/hr)	Non-severe (AHI <30 events/hr)	150.44	192.755	0.78				1.84055	2.61007	2.72785	0.0953102	0				-6	-2
Main Group	Non-Caucasian	157	82.9	33.6	35	121	102	0.84	82	120	93	Absent	Absent	Absent	9	Low	6.2	1.8	1.2	4.2	5.1	4.4	20.8	24.6	0.8	0	Normal (AHI <5 events/hr)	Non-severe (AHI <30 events/hr)	142.03	206.525	0.69	128.55	200.345	0.64	1.6864	3.03495	3.20275	0.587787	0	13.48	6.18	0.05	14	-19
Main Group	Caucasian	180	108.3	33.4	45	118	118	1	70	140	100	Present	Present	Present	14	Intermediate	3.9	2.4	1.3	1.5	5.1	4	14.6	15.7	0.6	0	Normal (AHI <5 events/hr)	Non-severe (AHI <30 events/hr)	125.785	170.125	0.74	122.005	162.605	0.75	1.60944	2.68102	2.75366	0.470004	0	3.78	7.52	-0.01	-5	5
Main Group	Non-Caucasian	182	76.9	23.2	37	102	99	0.97	53	111	83	Absent	Absent	Absent	10	Low	5.6	2.6	1.2	3.2	5.6	3.8	12.5	20.3	0.8	0.2	Normal (AHI <5 events/hr)	Non-severe (AHI <30 events/hr)	161.85	200.39	0.81	154.61	213.645	0.725	1.56862	2.52573	3.01062	0.587787	0.182322	7.24	-13.255	0.085	4	23
Main Group	Caucasian	178	102.6	32.4	42	108	111	1.03	88	132	97	Absent	Present	Present	13	Intermediate	5.7	2	1.1	3.7	5.7	1.7	16.3	21.2	0.5	0	Normal (AHI <5 events/hr)	Non-severe (AHI <30 events/hr)	138.265	226.91	0.605	138.845	219	0.635	0.993252	2.79117	3.054	0.405465	0	-0.58	7.91	-0.03	-4	6
Main Group	Caucasian	176.5	92.9	29.8	41	103	101.5	0.99	58	115	88	Absent	Present	Absent	10	Low	7.7	1.43	1	6	4.8	5.4	11.8	17	2.1	1	Mild (AHI 5-15 events/hr)	Non-severe (AHI <30 events/hr)	149.42	215.45	0.69	152.55	214.46	0.71	1.8563	2.4681	2.83321	1.1314	0.693147	-3.13	0.99	-0.02	-2	-5
Main Group	Non-Caucasian	173	77.3	25.8	39	105	96	0.91	71	115	85	Absent	Absent	Absent	8	Low	4.6	1.5	1.1	2.8	4.4	0.1	6.5	11.5	0.1	0	Normal (AHI <5 events/hr)	Non-severe (AHI <30 events/hr)	169.22	231.925	0.73	161.98	215.495	0.755	0.0953102	1.8718	2.44235	0.0953102	0	7.24	16.43	-0.025	-16	-8
Main Group	Caucasian	164	81	30.1	36.5	106	95	0.9	85	121	90	Absent	Present	Absent	12	Low	4.7	3	1.1	2.2	5.4	14.5	24.2	27	1.8	0	Mild (AHI 5-15 events/hr)	Non-severe (AHI <30 events/hr)	153.62	193.62	0.79	151.125	190.855	0.79	2.74084	3.18635	3.29584	1.02962	0	2.495	2.765	0	-8	-6
Main Group	Caucasian	163.5	98.5	36.8	42	111.5	120.5	1.08	71	120	93	Present	Present	Absent			4.3	2.4			5.3	10.3	15.9	21.1	4	0	Mild (AHI 5-15 events/hr)	Non-severe (AHI <30 events/hr)	132.01	201.74	0.655	124.71	203.1	0.615	2.4248	2.76632	3.04927	1.60944	0	7.3	-1.36	0.04	-2	-2
Main Group	Caucasian	158	60	24	32	106	83	0.78	70	116	88	Absent	Present	Absent	5	Low	4.2	1.1	1.5	2.2	5.2	1.7	10.2	19.5	0.4	0	Normal (AHI <5 events/hr)	Non-severe (AHI <30 events/hr)							0.993252	2.32239	2.97041	0.336472	0				-26	-14
Main Group	Caucasian	161	99	38.2	42	107	109	1.02	74	99	67	Present	Absent	Present	7	Low	4.9	2.9	1.7	1.9	5.6	5	24.6	27.5	0.6	0	Mild (AHI 5-15 events/hr)	Non-severe (AHI <30 events/hr)	167.22	188.06	0.89	155.425	195.345	0.795	1.79176	3.20275	3.31419	0.470004	0	11.795	-7.285	0.095	17	22
Main Group	Non-Caucasian	162	61.3	23.4	33.5	93	84	0.9	70	111	86	Absent	Absent	Present	5	Low	4.6	1	1.4	2.7	4.7	4	15.3	20.7	0.5	0	Normal (AHI <5 events/hr)	Non-severe (AHI <30 events/hr)	174.175	253.61	0.69	169.165	250.42	0.675	1.60944	2.72785	3.03013	0.405465	0	5.01	3.19	0.015	2	1
Main Group	Caucasian	163	80.2	30.2	35	118	98	0.83	75	163	106	Present	Absent	Present	20	High	4	1.8	1.1	2.1	4.4	7.7	19.7	22	4.1	0.8	Mild (AHI 5-15 events/hr)	Non-severe (AHI <30 events/hr)	125.46	201.51	0.62	130.605	207.505	0.63	2.16332	2.98062	3.09104	1.62924	0.587787	-5.145	-5.995	-0.01	40	3
Main Group	Caucasian	176	119	38.4	45	124	127	1.02	55	133	101	Present	Absent	Absent	9	Low	5.3	1.1	1.4	3.4	3.8	2.9	12.6	16	0.6	0	Normal (AHI <5 events/hr)	Non-severe (AHI <30 events/hr)	122.965	207.305	0.595	122.79	201.64	0.61	1.36098	2.5337	2.77259	0.470004	0	0.175	5.665	-0.015	17	17
Main Group	Caucasian	178	105	33.1	45	118	120	1.02	73	129	92	Absent	Absent	Present	13	Intermediate	5.8	2.2	1.3	3.5	5.4	12.3	15.8	27.6	0.2	0	Mild (AHI 5-15 events/hr)	Non-severe (AHI <30 events/hr)	148.12	203.195	0.73	146.655	212.8	0.69	2.58776	2.76001	3.31782	0.182322	0	1.465	-9.605	0.04	-6	0
Main Group	Caucasian	180	86.7	26.8	42	108	89	0.82	69	134	104	Present	Absent	Absent	14	Intermediate	3.8	1.2	1.3	1.9	4.8	23.1	27.8	27.3	5.7	0	Moderate (AHI 15-Severe (AHI >30 events/hr)0 events/hr)	Non-severe (AHI <30 events/hr)	160.635	222.375	0.72	160.545	215.525	0.745	3.18221	3.32504	3.30689	1.90211	0	0.09	6.85	-0.025	-14	-7
Main Group	Caucasian	184	80.5	23.8	38	100	84	0.84	42	117	93	Absent	Absent	Present	8	Low	4.6	0.9	1.1	3.1	5.1	0	1.4	9.8	0	0	Normal (AHI <5 events/hr)	Non-severe (AHI <30 events/hr)	131.78	191.805	0.685	137.55	189.685	0.73	0	0.336472	2.28238	0	0	-5.77	2.12	-0.045	-8	-8
Main Group	Caucasian	171	84.2	28.8	36	106	92	0.87	76	121	90	Absent	Present	Absent	12	Low	7.3	1.7	1.4	5.1	6.2	4.5	7.4	20.2	0	0	Normal (AHI <5 events/hr)	Non-severe (AHI <30 events/hr)	128.46	201.045	0.64	138.86	208.475	0.665	1.70475	2.00148	3.00568	0	0	-10.4	-7.43	-0.025	10	6
Main Group	Non-Caucasian	163	71.3	26.8	31	106	80	0.75	70	125	93	Absent	Present	Present	9	Low	4.5	1.6	1.2	2.6	5.2	13.2	17.4	17.4	5.7	0.8	Mild (AHI 5-15 events/hr)	Non-severe (AHI <30 events/hr)	130.28	209.36	0.62	137.545	202.805	0.675	2.65324	2.85647	2.85647	1.90211	0.587787	-7.265	6.555	-0.055	23	15
Main Group	Non-Caucasian	170	67.7	23.4	36	103	84	0.82	65	119	91	Absent	Absent	Absent	9	Low	5.5	0.8	1.5	3.6	4.8	8	16.5	17.7	1.5	0.1	Mild (AHI 5-15 events/hr)	Non-severe (AHI <30 events/hr)	153.36	244.005	0.63	141.885	218.485	0.65	2.19722	2.80336	2.87356	0.916291	0.0953102	11.475	25.52	-0.02	-11	-24
Main Group		180	125.5	38.7	47	122	123	1.01	63	134	105	Absent	Present	Absent	11	Intermediate	5.3	3.3	1	2.8	5.9	4.7	18.5	24	1.8	0	Normal (AHI <5 events/hr)	Non-severe (AHI <30 events/hr)	127.77	193.625	0.665	128.07	194.305	0.66	1.74047	2.91777	3.17805	1.02962	0	-0.3	-0.68	0.005	-5	-9
Main Group	Caucasian	165	74.9	27.5	35.5	107	92	0.86	61	119	86	Absent	Present	Absent	10	Low	6.5	1.6	1.2	4.6	4.3	5	7.5	21.3	0.6	0	Mild (AHI 5-15 events/hr)	Non-severe (AHI <30 events/hr)	150.265	252.35	0.595	148.235	239.54	0.62	1.79176	2.0149	3.05871	0.470004	0	2.03	12.81	-0.025	18	-5
Main Group	Non-Caucasian	165	83.3	30.6	40	106	103	0.97	60	115	86	Absent	Present	Absent	8	Low	6.3	1.6	0.9	4.7	5.5	4.6	16.9	25.8	1.9	0.3	Normal (AHI <5 events/hr)	Non-severe (AHI <30 events/hr)	143.9	245.27	0.585	140.41	237.48	0.59	1.72277	2.82731	3.25037	1.06471	0.262364	3.49	7.79	-0.005	6	7
Main Group	Non-Caucasian	158.6	80.56	32	41.2	101	102.5	1.01	63	127	90	Present	Present	Present	13	Intermediate	4.7	2.1	1.3	2.4	5.2	9.3	30.4	30.2	2.2	0	Mild (AHI 5-15 events/hr)	Non-severe (AHI <30 events/hr)	145.94	238.42	0.61	140.345	224.975	0.625	2.33214	3.41444	3.40784	1.16315	0	5.595	13.445	-0.015	-10	3
Main Group	Caucasian	178	97.48	30.8	42	107	106	0.99	53	119	93	Present	Absent	Present	10	Low	5.9	1.4	1.1	4.2	5.5	9	9	5.9	4.9	0.3	Mild (AHI 5-15 events/hr)	Non-severe (AHI <30 events/hr)	136.735	217.795	0.625	136.685	200.975	0.68	2.30259	2.19722	1.77495	1.77495	0.262364	0.05	16.82	-0.055	8	3
Main Group	Caucasian	186	129.6	37.5	45	125	126	1.01	71	119	91	Present	Absent	Present	10	Low	4.7	1.2	1.1	3	6.2	12.7	20.9	28.9	4.8	0.4	Mild (AHI 5-15 events/hr)	Non-severe (AHI <30 events/hr)	126.985	181.965	0.7	129.975	187.93	0.69	2.6174	3.03975	3.36384	1.75786	0.336472	-2.99	-5.965	0.01	-7	-3
Main Group	Caucasian	175	93.7	30.6	45	101	105	1.04	90	112	85	Absent	Present	Present	7	Low	4.1	0.8	0.9	2.8	5.7	3.1	27.3	30.6	2.8	0	Normal (AHI <5 events/hr)	Non-severe (AHI <30 events/hr)	151.92	223.53	0.68	147.17	213.86	0.685	1.41099	3.30689	3.421	1.335	0	4.75	9.67	-0.005	-15	-13
Main Group	Caucasian	168.5	92.2	32.5	36	124	108	0.87	93	149	110	Absent	Present	Present	13	Intermediate	7.3	3.6	1.4	4.2	5.3	2.4	29.7	34.2	0.2	0.1	Normal (AHI <5 events/hr)	Non-severe (AHI <30 events/hr)	130.675	214.165	0.61	137.62	213.165	0.645	1.22378	3.39115	3.53223	0.182322	0.0953102	-6.945	1	-0.035	3	-11
Main Group	Caucasian	151.5	104	45.3	41	139	133	0.96	89	129	90	Absent	Present	Present	8	Low	4.8	1.3	1.2	3	6.3	7.3	14	18.6	2.7	0.7	Mild (AHI 5-15 events/hr)	Non-severe (AHI <30 events/hr)	139.045	212.42	0.655	139.81	219.075	0.64	2.11626	2.63906	2.92316	1.30833	0.530628	-0.765	-6.655	0.015	-4	14
Main Group	Caucasian	160	74.1	28.9	38	97	90	0.93	50	115	88	Absent	Absent	Present	8	Low	4.5	0.7	1.4	2.8	5.4	2.8	15.6	20.6	1.1	0.2	Normal (AHI <5 events/hr)	Non-severe (AHI <30 events/hr)	167.405	228.215	0.735	164.09	232.045	0.71	1.335	2.74727	3.02529	0.741937	0.182322	3.315	-3.83	0.025	-3	-11
Main Group	Caucasian	176	105.5	34.1	44	108	110	1.02	92	135	104	Present	Present	Present	12	Intermediate	6.2	3.4	1.3	3.3	5.3	9.8	16.2	39.5	8.7	0.2	Mild (AHI 5-15 events/hr)	Non-severe (AHI <30 events/hr)	157.81	235.625	0.67	158.475	224.66	0.705	2.37955	2.78501	3.6763	2.27213	0.182322	-0.665	10.965	-0.035	-19	-8
Main Group	Caucasian	169	74.15	26	38.5	105	94.8	0.9	59	132	96	Present	Present	Absent	13	Intermediate	4.3	1	1.7	2.1	5.2	11.1	14.2	21.1	3	1.1	Mild (AHI 5-15 events/hr)	Non-severe (AHI <30 events/hr)	103.165	153.64	0.67	98.645	150.88	0.655	2.49321	2.65324	3.04927	1.38629	0.741937	4.52	2.76	0.015	18	1
Main Group	Non-Caucasian	178	100.4	31.7	42	117	124	1.06	62	135	104	Absent	Absent	Absent	11	Intermediate	4.5	1.1	1.1	2.9	4.7	8.5	22.1	29.1	2.5	0.5	Mild (AHI 5-15 events/hr)	Non-severe (AHI <30 events/hr)							2.25129	3.09558	3.37074	1.25276	0.405465				-14	-6
Main Group	Non-Caucasian	175.5	74.5	24.2	40.2	97	94.5	0.97	62	113	83	Absent	Absent	Present	6	Low	4.5	1.6	1.2	2.6	5.6	9.8	24.1	32.9	2.5	0	Mild (AHI 5-15 events/hr)	Non-severe (AHI <30 events/hr)	148.48	214.34	0.69	147.16	213.45	0.69	2.37955	3.18221	3.49347	1.25276	0	1.32	0.89	0	15	6
Main Group	Caucasian	183	131.62	39.3	48.5	129	121	0.94	102	142	101	Absent	Absent	Present	14	Intermediate	4.5	1.2	1.2	2.8	6.6	5.5	23	36	3.6	0	Mild (AHI 5-15 events/hr)	Non-severe (AHI <30 events/hr)	142.08	226.91	0.625	136.155	227.9	0.6	1.8718	3.13549	3.58352	1.52606	0	5.925	-0.99	0.025	7	0
Main Group	Non-Caucasian	149	70.3	31.7	39	107	102	0.95	76	137	103	Present	Absent	Present	16	Intermediate	5.5	1.7	1.5	3.2	5.3	10.7	26.8	32.8	3.5	1.4	Mild (AHI 5-15 events/hr)	Non-severe (AHI <30 events/hr)	158.57	224.29	0.69	152.28	223.595	0.68	2.45959	3.2884	3.49043	1.50408	0.875469	6.29	0.695	0.01
Main Group	Caucasian	175	87.58	28.6	41	96	99	1.03	66	126	98	Absent	Absent	Present	8	Low	4.7	0.8	1.3	3	5.5	13.5	20.2	14.7	3.8	1	Mild (AHI 5-15 events/hr)	Non-severe (AHI <30 events/hr)	135.225	209.115	0.655	136.055	202	0.675	2.67415	3.00568	2.68785	1.56862	0.693147	-0.83	7.115	-0.02	-4	-2
Main Group	Caucasian	180	105	32.4	42.5	109	121	1.11	68	137	104	Present	Absent	Present							4.3	12.4	20	18.1	0.8	0.1	Mild (AHI 5-15 events/hr)	Non-severe (AHI <30 events/hr)	141.045	202.67	0.695	140.965	204.1	0.69	2.59525	2.99573	2.89591	0.587787	0.0953102	0.08	-1.43	0.005	8	6
