# Supplementary material for: Sleep disordered breathing has minimal association with retinal microvascular diameters in a non-diabetic sleep clinic cohort
Source: PLoS One. 2023 Jan 10;18(1):e0279306. doi: 10.1371/journal.pone.0279306 (PMC9831323; doi:10.1371/journal.pone.0279306)
Supplement: S4 File — (ZIP) [file pone.0279306.s010.zip › Data files - Excel/RFM_CPAP Subgroup(n85).xlsx]

## Sheet: CPAP Subgroup(n85)
Ethnicity	Height (cm)	Weight (kg)	BMI (kg/m2)	Clinic Systolic Blood Pressure	Clinic Diastolic Blood Pressure	Clinic MAP BP	Total cholesterol	Hypertention History	Hypercholesterolemia History	Smoking History	AHI (events/hr)	RDI (events/hr)	Arousal Index (events/hr)	Oxygen Desaturation Index >3%	SaO2 <90%	AHI Category	OSA Severity	Average CPAP	%CPAP days>4hrs	Morning Central Retinal Artery Equivalent	Morning Central Retinal Vein Equivalent	Morning Arteriole:Venule Ratio	Evening Central Retinal Artery Equivalent	Evening Central Retinal Vein Equivalent	Evening Arteriole:Venule Ratio	Ln(AHI+1)	Ln(RDI)	Ln(Arousal Index)	Ln(Oxygen Desaturation Index >3%+1)	Ln(SaO2<90%+1)	Delta CRAE (AM-PM) Baseline	Delta CRVE (AM-PM) Baseline	Delta SBP (AM-PM) Baseline	Delta DBP (AM-PM) Baseline	Delta MAP BP (AM-PM) Baseline	CRAE PM (12mths - Baseline)	CRVE PM (12mths - Baseline)	Sytolic Blood Pressure PM (12mths - Baseline)	Diastolic Blood Pressure PM (12mths - Baseline)	Delta CRAE (12mths) - Delta CRAE (Baseline)	Delta CRVE (12mths) - Delta CRVE (Baseline)	Systolic Blood Pressure [12mths (AM-PM) - Baseline (AM-PM)]	Diastolic Blood Pressure [12mths (AM-PM) - Baseline (AM-PM)]	V14_CRAE_PM > 0 (FILTER)
Caucasian	191.5	180.36	49.2	127	77	96	4.3	Absent	Absent	Absent	69.8	72.9	70.7	54.8	41	Severe (AHI >30 events/hr)	Severe (AHI >30events/hr)									4.25986	4.28909	4.25845	4.02177	3.73767			1	2	1.66667			-2	-4			4	8
Caucasian	176	110.4	35.6	154	65	116	4.5	Present	Present	Present	58.6	60.9	45.3	37.1	15.6	Severe (AHI >30 events/hr)	Severe (AHI >30events/hr)	4.9228	82	144.505	204.565	0.71	142.7	201.915	0.71	4.08766	4.10923	3.81331	3.64021	2.8094	1.805	2.65	-28	-17	-20.67	2.32	-2.265	-44	-32	0.01	-4.03	25	16	1
Non-Caucasian	165	82.2	30.2	148	65	112	5.3	Absent	Present	Absent	14	30.1	39.2	5.4	1.7	Mild (AHI 5-15 events/hr)	Non-severe (AHI <30events/hr)	5.48306	89	150.18	242.35	0.625	155.045	220.305	0.705	2.70805	3.40453	3.66868	1.8563	0.993252	-4.865	22.045	-36	-16	-22.67	-5.525	7.75	-31	-17	15.31	-15.705	21	10	1
Non-Caucasian	176	116	37.4	131	62	99	6.2	Absent	Present	Absent	24.8	35.3	35.3	10	2.9	Moderate (AHI 15-Severe (AHI >30 events/hr)0 events/hr)	Non-severe (AHI <30events/hr)	7.87548	98							3.25037	3.56388	3.56388	2.3979	1.36098			1	14	9.67			20	13			-20	-28
Caucasian	156.5	87.5	35.7	115	67	85	4.2	Absent	Present	Present	1.2	29.6	34.3	0.4	0	Normal (AHI <5 events/hr)	Non-severe (AHI <30events/hr)	5.86832	71	130.71	248.525	0.525	130.925	234.855	0.555	0.788457	3.38777	3.53515	0.336472	0	-0.215	13.67	13	-7	-0.33	-3.45	1.465	2	-10	3.25	-19.585	-7	12	1
Caucasian	163	105	39.5	128	95	99	4.1	Absent	Absent	Absent	103.9	104.2	100.5	73	70.3	Severe (AHI >30 events/hr)	Severe (AHI >30events/hr)			160.085	239.245	0.665	154.68	234.38	0.66	4.65301	4.64631	4.61016	4.30407	4.2669	5.405	4.865	-12	-6	-7.99667
Caucasian	157	94	38.1	129	82	86	4.6	Present	Present	Absent	24.8	33.3	30.8	5.9	1.2	Moderate (AHI 15-Severe (AHI >30 events/hr)0 events/hr)	Non-severe (AHI <30events/hr)	4.77859	66	128.36	206.095	0.625	137.775	212.285	0.65	3.25037	3.50556	3.42751	1.93152	0.788457	-9.415	-6.19	13	4	7	4.415	4.73	1	-3	0.355	-4.615	-7	-5	1
Caucasian	172	110.5	37.4	124	53	96	5.5	Absent	Absent	Present	69	69	61.5	50	27.6	Severe (AHI >30 events/hr)	Severe (AHI >30events/hr)	6.88632	99	132.2	207.545	0.64	127.77	203.255	0.625	4.2485	4.23411	4.11904	3.93183	3.35341	4.43	4.29	3	1	1.66667	19.895	11.41	-15	-13	-16.06	-8.28	-3	-4	1
Non-Caucasian	183	80.3	24	116	65	81	5.7	Absent	Absent	Present	28.9	42.7	45	2.2	0	Moderate (AHI 15-Severe (AHI >30 events/hr)0 events/hr)	Non-severe (AHI <30events/hr)	0.451974	3	174.105	244.85	0.71	172.14	238.485	0.725	3.39786	3.7542	3.80666	1.16315	0	1.965	6.365	-5	5	1.66667	-14.24	9.58	-20	-6	13.1	-2.985	6	-3	1
Non-Caucasian	174.5	101	33.2	130	84	111	4.8	Present	Absent	Absent	14.7	30	31.2	4.5	1.4	Mild (AHI 5-15 events/hr)	Non-severe (AHI <30events/hr)			121.41	206.515	0.59	126.1	198.965	0.635	2.75366	3.4012	3.44042	1.70475	0.875469	-4.69	7.55	-1	-3	-2.33333
Caucasian	175.5	88.5	28.7	118	79	87	4.4	Absent	Absent	Present	81.3	81.6	71.7	5.4	0	Severe (AHI >30 events/hr)	Severe (AHI >30events/hr)	6.00793	88	141.48	208.64	0.68	143.815	215.415	0.67	4.41037	4.40183	4.27249	1.8563	0	-2.335	-6.775	11	14	12.9967	-2.065	0.095	4	0	7.745	22.55	-22	-14	1
Caucasian	155	125.5	52.2	122	80	88	5.4	Present		Absent	26.2	53.7	52.9	1.3	0	Moderate (AHI 15-Severe (AHI >30 events/hr)0 events/hr)	Non-severe (AHI <30events/hr)	7.0565	98	151.255	220.775	0.69	153.02	226.525	0.68	3.30322	3.98341	3.9684	0.832909	0	-1.765	-5.75	-14	4	-2.00333	-8.97	-1.33	-50	-23	8.805	2.325	45	15	1
Caucasian	151.5	127.6	55.6	142	82	111	4.8	Present	Absent	Present	32.9	42.4	41.4	17.7	12.6	Severe (AHI >30 events/hr)	Severe (AHI >30events/hr)			157.6	214.02	0.735	153.785	226.59	0.675	3.52342	3.74715	3.72328	2.92852	2.61007	3.815	-12.57	21	-5	3.66333
Caucasian	171	88.5	30.3	130	87	89	4.7	Present	Present	Present	24.7	45.8	50.4	4.4	0.6	Moderate (AHI 15-Severe (AHI >30 events/hr)0 events/hr)	Non-severe (AHI <30events/hr)	2.5983	28	112.37	192.72	0.58	120.9	187.11	0.65	3.24649	3.82428	3.91999	1.6864	0.470004	-8.53	5.61	13	8	9.66667	7.965	-5.36	12	7	2.31	-8.125	-8	0	1
Caucasian	173	85.6	28.6	143	80	111	7.9	Absent	Present	Absent	44.1	49.3	49.1	27.5	8.9	Severe (AHI >30 events/hr)	Severe (AHI >30events/hr)			153.66	239.7	0.645	150.27	230.255	0.655	3.80888	3.89792	3.89386	3.3499	2.29253	3.39	9.445	-23	-7	-12.3333
Caucasian	170	81.1	28.1	152	59	99	3.9	Absent	Absent	Absent	41.2	46.2	33.3	19.8	7.6	Severe (AHI >30 events/hr)	Severe (AHI >30events/hr)	3.2062	44	150.855	218.17	0.69	138.46	218.49	0.63	3.74242	3.83298	3.50556	3.03495	2.15176	12.395	-0.32	-10	-5	-6.66333	6.155	-28.12	-15	5	-6.92	31.69	6	-2	1
Non-Caucasian	174	97.4	32.2	120	68	92	3.8	Absent	Present	Present	46.1	50.1	47	17.3	0.3	Severe (AHI >30 events/hr)	Severe (AHI >30events/hr)	6.5095	92	157.015	233.025	0.67	157.12	234.26	0.67	3.85227	3.91402	3.85015	2.9069	0.262364	-0.105	-1.235	11	16	14.33	-11	4.415	14	3	8.325	-0.515	-23	-24	1
Caucasian	175	94	30.7	151	76	117	4.9	Absent	Absent	Present	64.7	69	58.7	34.8	9.6	Severe (AHI >30 events/hr)	Severe (AHI >30events/hr)	5.6687	77	117.895	202.45	0.58	116.345	204.685	0.565	4.1851	4.23411	4.07244	3.57795	2.36085	1.55	-2.235	2	-2	-0.67	14.31	-4.81	-24	-26	-6.955	6.665	2	14	1
Caucasian	170	186.3	64.5	120	108	92	6.1	Absent	Present	Absent	95.5	103.6	100.2	44.2	39.6	Severe (AHI >30 events/hr)	Severe (AHI >30events/hr)	2.7665	38	157.005	226.485	0.69	153.665	222.97	0.685	4.56954	4.64054	4.60717	3.8111	3.70377	3.34	3.515	15	7	9.67	-4.78	1.305	-3	-3	6.71	2.57	-3	-5	1
Caucasian	180	102	31.5	123	88	98	6.4	Absent	Present	Present	12.9	35.5	37.2	3.8	0.1	Mild (AHI 5-15 events/hr)	Non-severe (AHI <30events/hr)	4.5964	64	159.555	223.085	0.715	160.14	235.04	0.68	2.63189	3.56953	3.61631	1.56862	0.0953102	-0.585	-11.955	-1	-1	-1.00333	-3.33	-16.205	6	-5	0.13	-7.525	2	7	1
Caucasian	151.5	103.4	45.1	123	95	92	5.1	Present	Absent	Absent	11.3	37.9	49.9	2.5	0	Mild (AHI 5-15 events/hr)	Non-severe (AHI <30events/hr)	7.78922	91	125.54	186.835	0.67	114.75	181.085	0.635	2.5096	3.63495	3.91002	1.25276	0	10.79	5.75	10	3	5.33667	16.3	11.72	-2	5	0.575	-4	-22	-15	1
Caucasian	149	103	46.4	152	92	111	5.3	Present	Present	Absent	97.1	97.6	84.2	64	98.2	Severe (AHI >30 events/hr)	Severe (AHI >30events/hr)	4.15762	69	156.28	221.15	0.71	160.725	224.705	0.715	4.58599	4.58088	4.43319	4.17439	4.59714	-4.445	-3.555	25	1	9.00333	-8.22	-5.73	11	-12	4.56	-14.005	-72	-17	1
Caucasian	164	90.7	33.7	134	93	96	3.3	Absent	Present	Present	96.3	96.4	99.6	26	8.2	Severe (AHI >30 events/hr)	Severe (AHI >30events/hr)			142.77	227.68	0.63	139.49	228.635	0.61	4.5778	4.56851	4.60116	3.29584	2.2192	3.28	-0.955	5	-4	-1
Non-Caucasian	160	77	30.1	134	67	99	4.8	Absent	Absent	Present	42.9	44.4	28.9	18.2	6.8	Severe (AHI >30 events/hr)	Severe (AHI >30events/hr)	0.688843	7	137.185	203.39	0.675	138.625	202.315	0.69	3.78191	3.79324	3.36384	2.95491	2.05412	-1.44	1.075	19	4	8.99667	1.16	-8.69	-1	-7	1.535	-6.08	-7	-6	1
Caucasian	157	75	30.4	150	76	109	6.4	Absent	Absent	Absent	22.7	41.2	39.9	8.2	0.3	Moderate (AHI 15-Severe (AHI >30 events/hr)0 events/hr)	Non-severe (AHI <30events/hr)	3.97631	54	128.915	208.89	0.615	125.5	214.83	0.58	3.16548	3.71844	3.68638	2.2192	0.262364	3.415	-5.94	-8	-1	-3.33667	0.46	-13.605	-12	-5	7.185	17.33	7	8	1
Caucasian	164	106.2	39.5	124	62	91	4.6	Present	Present	Absent	47.4	50.2	49.4	6.3	3.8	Severe (AHI >30 events/hr)	Severe (AHI >30events/hr)	7.34368	86	161.185	224.875	0.72	158.04	219.02	0.72	3.8795	3.91602	3.89995	1.98787	1.56862	3.145	5.855	6	2	3.33333	2.995	4.19	8	-3	-3.075	7	-23	-12	1
Caucasian	183	110	32.8	130	61	94	5.3	Present	Absent	Absent	32.4	45.3	46.7	8.2	6.1	Severe (AHI >30 events/hr)	Severe (AHI >30events/hr)	7.93476	98	116.885	178.13	0.655	125.185	176.875	0.705	3.50856	3.81331	3.84374	2.2192	1.96009	-8.3	1.255	15	17	16.33	9.06	19.785	-4	0	-4.345	-18.5	-6	-17	1
Non-Caucasian	149	65	29.3	150	76	107	5.2	Present	Absent	Present	46.4	51.4	29.1	37.1	3.2	Severe (AHI >30 events/hr)	Severe (AHI >30events/hr)			165.17	241.765	0.685	158.805	238.55	0.67	3.85862	3.93964	3.37074	3.64021	1.43508	6.365	3.215	-18	0	-5.99667
Caucasian	167	96	34.4	138	63	93	3.4	Absent	Present	Absent	26.6	31.1	21.8	7.7	3.8	Moderate (AHI 15-Severe (AHI >30 events/hr)0 events/hr)	Non-severe (AHI <30events/hr)	6.80055	91	127.56	198.525	0.645	124.41	191.05	0.65	3.31782	3.43721	3.08191	2.16332	1.56862	3.15	7.475	-9	0	-2.99667			10	4			24	19
Caucasian	186.5	112.7	32.4	116	60	88	4.2	Present	Absent	Absent	58.3	58.3	52.7	20.6	18	Severe (AHI >30 events/hr)	Severe (AHI >30events/hr)	2.84362	40	124.11	216.725	0.57	132.43	217.16	0.61	4.08261	4.0656	3.96462	3.07269	2.94444	-8.32	-0.435	16	15	15.33	1.735	-3.96	14	14	0.835	-1.98	-37	-33	1
Caucasian	168	100.8	35.7	129	94	96	4.6	Present	Absent	Absent	22.7	29.3	29.9	8.3	2.6	Moderate (AHI 15-Severe (AHI >30 events/hr)0 events/hr)	Non-severe (AHI <30events/hr)	7.07346	92	133.2	219.38	0.605	137.43	209.375	0.655	3.16548	3.37759	3.39786	2.23001	1.28093	-4.23	10.005	2	6	4.66333	-1.105	10.59	16	12	12.47	-6.36	-21	-7	1
Non-Caucasian	155	73.6	30.6	116	68	89	4.8	Present	Absent	Present	40.2	43.6	36.4	26.6	18.8	Severe (AHI >30 events/hr)	Severe (AHI >30events/hr)	4.32013	83	140.085	218.33	0.64	141.35	233.805	0.605	3.71844	3.77506	3.59457	3.31782	2.98568	-1.265	-15.475	7	6	6.33667	5.33	-2.775	-12	-3	-2.875	11.895	23	27	1
Caucasian	162	87	33.2	114	59	83	4.1	Absent	Present	Present	79.6	85.8	74	37.8	13	Severe (AHI >30 events/hr)	Severe (AHI >30events/hr)	6.96189	93	115.83	199.355	0.655	120.13	195.295	0.615	4.3895	4.45202	4.30407	3.65842	2.63906	-4.3	4.06	5	2	3	4.905	-6.65	13	-12	5.97	-2.54	1	16	1
Caucasian	169	93	32.6	135	70	108	6.2	Absent	Absent	Absent	37.1	48.6	45.2	12.6	8.1	Severe (AHI >30 events/hr)	Severe (AHI >30events/hr)	4.89139	71	158.685	225.875	0.705	144.815	217.945	0.665	3.64021	3.88362	3.8111	2.61007	2.20827	13.87	7.93	-10	-8	-8.66667	-7.99	12.03	-7	-13	-13.145	-14.915	5	13	1
Non-Caucasian	178	70.3	22.2	108	57	79	4	Present	Present	Absent	27.4	34.8	37.7	4.7	0.2	Moderate (AHI 15-Severe (AHI >30 events/hr)0 events/hr)	Non-severe (AHI <30events/hr)	6.74917	91	131.35	218.225	0.6	134.3	227.15	0.59	3.34639	3.54962	3.62966	1.74047	0.182322	-2.95	-8.925	24	3	10.0033	11.825	3.325	3	-9	-2.325	-7.015	-9	4	1
Caucasian	173	75	25.1	133	51	94	4.5	Absent	Present	Absent	26	32.8	35.6	4.9	1.4	Moderate (AHI 15-Severe (AHI >30 events/hr)0 events/hr)	Non-severe (AHI <30events/hr)	5.08567	76	133.325	189.945	0.7	135.52	193.845	0.7	3.29584	3.49043	3.57235	1.77495	0.875469	-2.195	-3.9	9	10	9.66333	-1.01	-2.465	-13	-7	8.185	8.175	-2	-11	1
	161.9	72.9	27.8	131	54	99	4.6	Present	Present	Present	37.9	41.9	41.2	7.4	58.7	Severe (AHI >30 events/hr)	Severe (AHI >30events/hr)			166.01	224.285	0.74	157.095	210.985	0.745	3.66099	3.73529	3.71844	2.12823	4.08933	8.915	13.3	-32	-17	-22
Non-Caucasian	150	89.4	39.7	118	83	91	3.2	Present	Absent	Present	23.5	30.7	30.7	17.1	5.8	Moderate (AHI 15-Severe (AHI >30 events/hr)0 events/hr)	Non-severe (AHI <30events/hr)	6.34605	80	140.635	206.155	0.685	151.34	210.775	0.72	3.19867	3.42426	3.42426	2.89591	1.91692	-10.705	-4.62	17	11	13.0033	-9.5	-1.15	28	5	8.285	5.645	-34	0	1
Caucasian	179	84.1	26.2	129	67	97	4	Present	Present	Absent	21.7	30.4	31.7	5.6	3.1	Moderate (AHI 15-Severe (AHI >30 events/hr)0 events/hr)	Non-severe (AHI <30events/hr)	7.39376	89	126.895	180.445	0.7	130.15	178.14	0.73	3.12236	3.41444	3.45632	1.88707	1.41099	-3.255	2.305	-17	-9	-11.67	1.45	9.49	-6	-4	0.585	-6.15	37	17	1
Non-Caucasian	168	86.4	30.6	113	79	84	4.9	Absent	Absent	Present	7.2	31.5	32.5	1.3	0.1	Mild (AHI 5-15 events/hr)	Non-severe (AHI <30events/hr)	6.95096	84	162.24	246.3	0.66	159.455	232.265	0.69	2.10413	3.44999	3.48124	0.832909	0.0953102	2.785	14.035	-7	0	-2.33667	8.435	7.43	13	-2	2.705	-1.9	-2	7	1
	152	109.1	47.2	127	86	90	3.7	Absent	Absent	Absent	23.6	39.1	38.2	14	1.2	Moderate (AHI 15-Severe (AHI >30 events/hr)0 events/hr)	Non-severe (AHI <30events/hr)	6.01077	85	142.34	222.36	0.645	141.725	201.655	0.705	3.20275	3.66612	3.64284	2.70805	0.788457	0.615	20.705	-7	-1	-2.99667	1.92	13.9	3	-5	-6.46	-29.33	-11	6	1
Caucasian	179	117.5	36.7	132	75	90	5.9	Absent	Absent	Absent	30.8	33.9	28.3	14.8	2.6	Severe (AHI >30 events/hr)	Severe (AHI >30events/hr)	4.36635	56	130.65	203.735	0.645	124.025	188.135	0.66	3.45947	3.52342	3.34286	2.76001	1.28093	6.625	15.6	-20	-4	-9.33	6.955	10.435	19	9	-3.725	-10.22	-26	-3	1
Caucasian	169.5	110	38.3	134	77	92	4.2	Present	Present	Present	76.7	78.2	63.6	34.7	4	Severe (AHI >30 events/hr)	Severe (AHI >30events/hr)	5.36321	42	121.32	188.47	0.645	129.985	200.135	0.65	4.35286	4.35927	4.15261	3.57515	1.60944	-8.665	-11.665	18	14	15.33			1	11
	159	75.3	29.8	132	81	95	4.9	Absent	Absent	Present	33.9	40.3	32.6	26.7	9.9	Severe (AHI >30 events/hr)	Severe (AHI >30events/hr)	2.39478	34	147.23	202.08	0.725	148.54	205.98	0.72	3.55249	3.69635	3.48431	3.32143	2.38876	-1.31	-3.9	4	0	1.33667	-2.275	2.42	0	4	-5.2	5.795	-18	-17	1
Non-Caucasian	159	80.9	32	100	78	79	6.1	Absent	Absent	Absent	26.7	30.5	19.5	17.6	5.4	Moderate (AHI 15-Severe (AHI >30 events/hr)0 events/hr)	Non-severe (AHI <30events/hr)	3.80067	59	132.09	232.42	0.565	136.335	220.925	0.615	3.32143	3.41773	2.97041	2.92316	1.8563	-4.245	11.495	6	5	5.33667	4.745	12.89	10	-1	3.29	-2.205	-10	-7	1
Caucasian	177.2	79.48	25.3	128	60	95	5.2	Present	Absent	Present	14.4	31.9	32.9	4.4	2.1	Mild (AHI 5-15 events/hr)	Non-severe (AHI <30events/hr)	7.21448	94	125.255	193.65	0.65	124.445	186.485	0.665	2.73437	3.46261	3.49347	1.6864	1.1314	0.81	7.165	2	5	4.00333	12.65	17.41	-4	-8	-12.575	-16.905	0	13	1
Non-Caucasian	165	135.06	49.6	137	88	106	4.9	Present	Absent	Present	33.9	46.2	44	7.1	5	Severe (AHI >30 events/hr)	Severe (AHI >30events/hr)	0.0606631	0	157.49	254.025	0.62	160.595	262.525	0.615	3.55249	3.83298	3.78419	2.09186	1.79176	-3.105	-8.5						-12	8
Non-Caucasian	182	103.44	31.2	137	68	102	5.9	Absent	Absent	Absent	27.4	72.9	76.2	17.7	4.1	Moderate (AHI 15-Severe (AHI >30 events/hr)0 events/hr)	Non-severe (AHI <30events/hr)	4.69376	64	119.01	217.6	0.545	120.17	220.735	0.545	3.34639	4.28909	4.33336	2.92852	1.62924	-1.16	-3.135	-4	-2	-2.66667			3	2			9	2
Caucasian	180	90.8	28	129	67	96	5.5	Absent	Absent	Present	28.8	34.8	32	15.3	12.2	Moderate (AHI 15-Severe (AHI >30 events/hr)0 events/hr)	Non-severe (AHI <30events/hr)	6.86408	97	148.12	221.34	0.67	143.105	210.295	0.68	3.39451	3.54962	3.46574	2.79117	2.58022	5.015	11.045	-1	-8	-5.66333	1.065	0.71	-2	-1	4.125	-2.885	-10	3	1
Caucasian	159	98.4	38.9	133	73	84	6.9	Present	Present	Present	42.4	46.2	40.2	34.8	22.7	Severe (AHI >30 events/hr)	Severe (AHI >30events/hr)	4.21291	54	139.275	192.85	0.72	141.58	211.825	0.66	3.77046	3.83298	3.69387	3.57795	3.16548	-2.305	-18.975	7	21	16.3367	1.72	-6.005	8	6	-2.23	13.78	5	-19	1
Non-Caucasian	172	75.4	25.5	123	87	91	5.5	Present	Absent	Absent	38.7	45.2	41.3	15.8	1	Severe (AHI >30 events/hr)	Severe (AHI >30events/hr)	5.67824	80	146.315	212.13	0.695	144.805	214.075	0.685	3.68135	3.8111	3.72086	2.82138	0.693147	1.51	-1.945	8	8	8	25.005	13.18	-11	-1	-20.55	-8.745	-2	-9	1
Caucasian	144	53.98	26	123	85	94	6.5	Absent	Present	Absent	34.9	41.3	36.4	25.9	7.1	Severe (AHI >30 events/hr)	Severe (AHI >30events/hr)	5.26355	76	145.155	212.24	0.685	141.485	203.935	0.695	3.58074	3.72086	3.59457	3.29213	2.09186	3.67	8.305	6	7	6.66667	-6.09	-3.27	-16	-2	-1.605	-2.66	21	11	1
Caucasian	155	62.9	26.2	139	60	102	3.5	Present	Absent	Present	13.5	48.9	48.5	6.9	3.3	Mild (AHI 5-15 events/hr)	Non-severe (AHI <30events/hr)	4.26008	53	120.365	164.35	0.735	118.225	160.565	0.735	2.67415	3.88978	3.88156	2.06686	1.45862	2.14	3.785	-3	-2	-2.33333	6.85	20.825	-13	-10	-1.73	-1.29	-11	8	1
Caucasian	169	113.8	39.8	127	73	92	3	Absent	Absent	Present	17	31.3	31.5	15.7	3.4	Moderate (AHI 15-Severe (AHI >30 events/hr)0 events/hr)	Non-severe (AHI <30events/hr)	5.36864	71	149.145	221.84	0.675	149.635	230.115	0.65	2.89037	3.44362	3.44999	2.81541	1.4816	-0.49	-8.275	-10	-5	-6.66333	4.275	16.475	-15	-16	-6.925	-2.045	3	8	1
Non-Caucasian	170	85.32	29.5	140	76	99	5.5	Present	Present	Absent	70.4	72.1	63.7	48.7	9.4	Severe (AHI >30 events/hr)	Severe (AHI >30events/hr)	5.08942	76	156.575	221.325	0.71	154.54	217.215	0.715	4.2683	4.27805	4.15418	3.906	2.34181	2.035	4.11	-11	6	0.336667	-8.27	-14.17	0	-3	-5.945	6.28	-3	-3	1
Caucasian	179	128.7	40.2	107	71	77	3.9	Present	Absent	Absent	43.9	51.4	38.3	25.5	32	Severe (AHI >30 events/hr)	Severe (AHI >30events/hr)	5.55346	86	132.93	198.575	0.665	129.265	192.015	0.67	3.80444	3.93964	3.64545	3.27714	3.49651	3.665	6.56	25	13	17	-0.635	5.595	14	3	-6.935	-11.4	-21	0	1
Caucasian	158	88.5	35.5	122	84	89		Present	Absent	Absent	4.4	38.2	37.3	4.1	2.5	Normal (AHI <5 events/hr)	Non-severe (AHI <30events/hr)			141.635	195.355	0.725	139.34	204.74	0.68	1.6864	3.64284	3.61899	1.62924	1.25276	2.295	-9.385	-5	-1	-2.33667
Non-Caucasian	176	78.2	25.2	124	79	93	4	Present	Present	Present	2.7	31.5	32.5	3.6	2.1	Normal (AHI <5 events/hr)	Non-severe (AHI <30events/hr)	3.93774	52	137.735	220.24	0.635	135.67	227.2	0.6	1.30833	3.44999	3.48124	1.52606	1.1314	2.065	-6.96	6	4	4.66667	-0.235	-2.755	-16	-10	-5.19	8.93	26	25	1
Caucasian	179.5	115.98	36	130	71	95	3.8	Present	Present	Present	21.7	44.3	44.5	6.7	0.9	Moderate (AHI 15-Severe (AHI >30 events/hr)0 events/hr)	Non-severe (AHI <30events/hr)	3.73333	51	151.01	227.605	0.665	144.86	212.095	0.68	3.12236	3.79098	3.79549	2.04122	0.641854	6.15	15.51	-6	3	0.00333333	0.17	11.93	0	-7	-5.475	-23.745	-1	0	1
Caucasian	160.8	75.04	29	149	59	94	5.4	Present	Present	Present	12.6	38.5	42.5	12.9	3.4	Mild (AHI 5-15 events/hr)	Non-severe (AHI <30events/hr)	6.57539	85	143.47	201.145	0.715	136.25	186.82	0.73	2.61007	3.65066	3.7495	2.63189	1.4816	7.22	14.325	19	-16	-4.33333	11.44	2.425	-2	-7	-12.06	-20.28	-24	18	1
Caucasian	164	78.62	29.2	129	73	92	5	Present	Present	Present	10.8	33.3	36.9	3.7	1.3	Mild (AHI 5-15 events/hr)	Non-severe (AHI <30events/hr)	3.3989	41	152.105	238.065	0.64	150.97	240.64	0.63	2.4681	3.50556	3.60821	1.54756	0.832909	1.135	-2.575	4	-7	-3.33667	3.82	17.845	-18	-7	-16.2	-10.43	27	15	1
Caucasian	158.5	81.94	32.6	125	88	94	4.8	Absent	Present	Absent	19.1	44.5	44.9	15.4	0.9	Moderate (AHI 15-Severe (AHI >30 events/hr)0 events/hr)	Non-severe (AHI <30events/hr)	3.4	42	134.165	230.175	0.585	131.27	235.645	0.555	3.00072	3.79549	3.80444	2.79728	0.641854	2.895	-5.47	-13	-9	-10.3333	0.52	4.395	8	0	-6.655	3.775	2	15	1
Caucasian	162	71.92	27.4	121	65	88	4.3	Present	Present	Present	11.9	32.4	33.9	0.7	0	Mild (AHI 5-15 events/hr)	Non-severe (AHI <30events/hr)	0.59425	4	141.27	180.765	0.78	143.41	181.26	0.795	2.55723	3.47816	3.52342	0.530628	0	-2.14	-0.495	27	0	8.99667
Caucasian	154.5	71.8	30.1	160	78	113	5.9	Present	Present	Absent	22.6	42.4	43.7	3.9	0.9	Moderate (AHI 15-Severe (AHI >30 events/hr)0 events/hr)	Non-severe (AHI <30events/hr)	7.67163	98	127.53	193.395	0.66	136.815	201.64	0.68	3.16125	3.74715	3.77735	1.58924	0.641854	-9.285	-8.245	16	9	11.3367	3.36	0.36	-3	-3	4.025	3.415	-21	-11	1
Non-Caucasian	161	70.8	27.3	131	77	98	5.1	Absent	Absent	Absent	7.8	36.4	34.4	4.6	0.8	Mild (AHI 5-15 events/hr)	Non-severe (AHI <30events/hr)	6.472	85	147.865	239.07	0.62	147.78	234.515	0.63	2.17475	3.59457	3.53806	1.72277	0.587787	0.085	4.555	0	0	-0.00333333	2.865	-3.505	-22	-16	-4.765	-13.11	4	15	1
Caucasian	177	99.8	31.9	172	70	117	5.4	Present	Absent	Present	29.8	53.8	50	0.9	0	Moderate (AHI 15-Severe (AHI >30 events/hr)0 events/hr)	Non-severe (AHI <30events/hr)	7.43735	80	116.655	150.2	0.78	117.31	158.52	0.74	3.42751	3.98527	3.91202	0.641854	0	-0.655	-8.32	14	-2	3.33667	0.84	2.78	12	-7			-31	-7	1
Caucasian	174	111.32	36.8	113	75	84	3.1	Absent	Absent	Present	73.6	74.2	55.2	40.2	17.9	Severe (AHI >30 events/hr)	Severe (AHI >30events/hr)	6.79351	92	128.485	185.39	0.695	131.93	190.03	0.695	4.31214	4.30676	4.01096	3.71844	2.93916	-3.445	-4.64	5	8	6.99667	-2.145	-0.925	14	-8	4.655	3.995	-5	9	1
Caucasian	155	82.2	34.2	116	69	87	4	Present	Present	Absent	12.5	48.8	50.2	7.1	0	Mild (AHI 5-15 events/hr)	Non-severe (AHI <30events/hr)	5.62779	76	142.48	214.195	0.665	140.555	201.475	0.7	2.60269	3.88773	3.91602	2.09186	0	1.925	12.72	-2	-9	-6.66667	0.765	12.705	14	18	-4.44	-16.65	-21	-17	1
Caucasian	163	76.58	28.8	150	67	93	4.5	Present	Present	Absent	40.5	58.4	57.2	16.9	10.9	Severe (AHI >30 events/hr)	Severe (AHI >30events/hr)	6.89596	82	150.36	191.42	0.785	143.895	194.32	0.74	3.72569	4.06732	4.04655	2.8848	2.47654	6.465	-2.9	-8	14	6.66333	-6.22	1.62	6	7	-6.935	7.405	-27	-26	1
Non-Caucasian	176	141.2	45.6	123	93	91	4.6	Present	Present	Absent	93.7	94.4	88.1	40	60	Severe (AHI >30 events/hr)	Severe (AHI >30events/hr)	3.26189	49	164.15	249.165	0.66	173.915	245.72	0.705	4.55071	4.54754	4.47847	3.71357	4.11087	-9.765	3.445	9	6	7	1.1	-11.835	46	20	-5.405	-3.325	-41	-17	1
Caucasian	174.8	79.3	26	131	63	94	3.5	Absent	Absent	Present	33.2	41.3	41.8	12.4	2	Severe (AHI >30 events/hr)	Severe (AHI >30events/hr)	1.75298	19	148.75	206.985	0.72	150.29	209.205	0.72	3.53223	3.72086	3.7329	2.59525	1.09861	-1.54	-2.22	1	-3	-1.66333	-5.54	4.845	7	-3	3.06	-7.88	12	-1	1
Caucasian	158	81.2	32.5	129	86	94	4.6	Absent	Absent	Absent	16.5	55	54.2	17.1	1	Moderate (AHI 15-Severe (AHI >30 events/hr)0 events/hr)	Non-severe (AHI <30events/hr)	7.95284	98	136.15	215.26	0.63	138.385	214.885	0.645	2.8622	4.00733	3.99268	2.89591	0.693147	-2.235	0.375	3	19	13.6667	1.01	-5.825	-21	-7	-1.47	2.94	-2	-19	1
Non-Caucasian	152	57.9	25.1	102	74	77	4.6	Absent	Absent	Absent	43.3	61.5	59.9	28.6	4.5	Severe (AHI >30 events/hr)	Severe (AHI >30events/hr)	3.13819	43	178.585	248.34	0.725	181.855	236.975	0.77	3.79098	4.11904	4.09268	3.38777	1.70475	-3.27	11.365	1	0	0.333333	-10.42	-0.005	-7	-2	9.965	3.19	3	-1	1
Caucasian	167	107.2	38.4	111	77	84	3.7	Present	Present	Present	51.7	61.2	63.7	10.1	5.1	Severe (AHI >30 events/hr)	Severe (AHI >30events/hr)	2.5	34	142.615	221.975	0.645	145.98	222.535	0.66	3.96462	4.11415	4.15418	2.40695	1.80829	-3.365	-0.56	-13	-4	-6.99667	17.8	7.035	-5	4	-10.705	-0.875	9	-8	1
Caucasian	173	133.52	44.6	129	81	96	6.2	Present	Present	Present	22.4	40.2	38.9	17.4	4.5	Moderate (AHI 15-Severe (AHI >30 events/hr)0 events/hr)	Non-severe (AHI <30events/hr)	7.33651	98	126.755	222.69	0.57	141.735	218.72	0.645	3.15274	3.69387	3.66099	2.91235	1.70475	-14.98	3.97	-2	4	2.00333	8.625	7.5	-2	6	17.53	-8.985	-15	-19	1
Caucasian	183	107.82	32.2				4.2	Present	Present	Present	28	42.3	42.9	3.9	5.8	Moderate (AHI 15-Severe (AHI >30 events/hr)0 events/hr)	Non-severe (AHI <30events/hr)			123.845	173.825	0.715	123.78	174.56	0.715	3.3673	3.74479	3.75887	1.58924	1.91692	0.065	-0.735	-5	3	0.333333
	177	104.36	33.3	146	65	100	5.6	Absent	Absent	Absent	44.4	47.8	34.1	32.3	2.8	Severe (AHI >30 events/hr)	Severe (AHI >30events/hr)	4.86309	65	131.635	220.43	0.595	133.655	228	0.585	3.81551	3.86703	3.5293	3.50556	1.335	-2.02	-7.57	4	13	10	-3.935	-9.345	4	15	7.655	19.215	-19	-13	1
Caucasian	176	78.04	25.2	138	60	87	4.9	Absent	Absent	Present	42.9	50.3	49.8	9.9	1.1	Severe (AHI >30 events/hr)	Severe (AHI >30events/hr)			159.64	225.75	0.71	156.19	219.485	0.71	3.78191	3.91801	3.90801	2.38876	0.741937	3.45	6.265	-27	0	-8.99667
Caucasian	169	100.32	35.1	156	79	112	4.8	Present	Present	Present	49.4	53.6	43.5	35.6	14	Severe (AHI >30 events/hr)	Severe (AHI >30events/hr)			136.67	216.22	0.63	140.8	235.11	0.6	3.91999	3.98155	3.77276	3.60005	2.70805	-4.13	-18.89	-38	-4	-15.33	-8.405	-14.785	-11	-20					1
Non-Caucasian	174	118.3	39.1	159	86	116	4.6	Present	Absent	Present	25.5	42.5	40.8	15.6	9.7	Moderate (AHI 15-Severe (AHI >30 events/hr)0 events/hr)	Non-severe (AHI <30events/hr)	1.61266	20	144.42	224.35	0.64	146.955	217.67	0.675	3.27714	3.7495	3.70868	2.8094	2.37024	-2.535	6.68	-18	12	2.00333	11.635	18.185	-20	-7	-9.845	-19.845	-1	-13	1
Non-Caucasian	170	67.54	23.4	136	66	97	4.4	Present	Present	Absent	46.8	50.6	50	13.7	1.5	Severe (AHI >30 events/hr)	Severe (AHI >30events/hr)	6.45813	94	151.905	206.83	0.735	148.475	200.1	0.745	3.86703	3.92395	3.91202	2.68785	0.916291	3.43	6.73	10	8	8.66667	-1.13	-11.59	4	11	-4.31	-4.625	-18	-23	1
Caucasian	163	67.32	25.3	148	74	103	5.4	Present	Present	Present	39	45.1	45.1	13.7	0.6	Severe (AHI >30 events/hr)	Severe (AHI >30events/hr)			133.795	220.775	0.605	144.53	212.91	0.68	3.68888	3.80888	3.80888	2.68785	0.470004	-10.735	7.865	-22	-1	-8.00333
Caucasian	177	98.04	31.3	135	84	102	4.9	Absent	Absent	Absent	33.8	43.6	39.9	6	1	Severe (AHI >30 events/hr)	Severe (AHI >30events/hr)			145.595	231.03	0.63	149.88	232.825	0.645	3.54962	3.77506	3.68638	1.94591	0.693147	-4.285	-1.795	26	10	15.3333
Caucasian	181	74.9	22.9	125	64	95	5.5	Present	Absent	Absent	35.8	36.7	37.3	12.7	0.3	Severe (AHI >30 events/hr)	Severe (AHI >30events/hr)	7.43095	97	144.385	213.305	0.675	150.62	236.29	0.64	3.6055	3.60278	3.61899	2.6174	0.262364	-6.235	-22.985	-3	4	1.67	-3.62	-25.36	5	-3	5.765	25.23	5	-7	1
Non-Caucasian	173	120.06	40.1	148	73	112	3.7	Present	Present	Present	17.9	69.9	72.3	1.9	13.8	Moderate (AHI 15-Severe (AHI >30 events/hr)0 events/hr)	Non-severe (AHI <30events/hr)	5.38273	74	153.005	253.53	0.605	151.895	249.49	0.61	2.93916	4.24707	4.28082	1.06471	2.69463	1.11	4.04	-24	-23	-23.33	2.085	-4.67	-33	-22	0.95	-2.62	34	23	1
